# Supplementary material for: Prognostic correlations with the microbiome of breast cancer subtypes
Source: Cell Death Dis. 2021 Sep 4;12(9):831. doi: 10.1038/s41419-021-04092-x (PMC8418604; doi:10.1038/s41419-021-04092-x)
Supplement: Supplementary file 3 — Supplementary Table S1 [file 41419_2021_4092_MOESM3_ESM.xlsx]

## Sheet: Bacteria
Organism	ER	HR	TN	TP	ER.prevalence	HR.prevalence	TN.prevalence	TP.prevalence	Kingdom	Pylum
Actinomyces	1.26876	0	0	0	0.444444	0	0	0	Bacteria	Actinobacteria
Arcanobacterium	1.24758	0	0	0	0.676768	0	0	0	Bacteria	Actinobacteria
Bifidobacterium	2.30714	2.89765	1.82967	1.62717	0.818182	0.904762	0.616162	0.879121	Bacteria	Actinobacteria
Corynebacterium	1.60664	0	0	2.09123	0.707071	0	0	0.648352	Bacteria	Actinobacteria
Mobiluncus	1.75973	1.45604	1.77572	1.4764	0.707071	0.390476	0.636364	0.483516	Bacteria	Actinobacteria
Mycobacterium	2.03146	2.56043	1.68743	2.15902	0.888889	0.809524	0.606061	0.725275	Bacteria	Actinobacteria
Propionibacterium	2.15703	1.60947	0	0	0.787879	0.533333	0	0	Bacteria	Actinobacteria
Chryseobacterium	3.41288	1.13383	0	2.96651	0.858586	0.428571	0	0.791209	Bacteria	Bacteroidetes
Flavobacterium	1.56329	0	0	0	0.656566	0	0	0	Bacteria	Bacteroidetes
Bacteroides	1.76791	2.02927	0	1.78128	0.707071	0.695238	0	0.593407	Bacteria	Bacteroidetes
Capnocytophaga	1.90719	0.956151	0	0	0.717172	0.466667	0	0	Bacteria	Bacteroidetes
Porphyromonas	2.3702	1.21711	0	2.18287	0.858586	0.847619	0	0.769231	Bacteria	Bacteroidetes
Prevotella	1.387	0	1.66374	0	0.565657	0	0.555556	0	Bacteria	Bacteroidetes
Sphingobacterium	2.3058	2.52552	0	2.45724	0.909091	0.780952	0	0.725275	Bacteria	Bacteroidetes
Chlamydia	1.94545	3.7902	3.27583	3.6973	0.979798	0.895238	0.929293	0.978022	Bacteria	Chlamydiae
Chlamydophila	1.9738	1.05642	0	1.20179	0.868687	0.67619	0	0.824176	Bacteria	Chlamydiae
Simkania	2.372	1.14323	2.1305	1.48426	0.919192	0.666667	0.79798	0.835165	Bacteria	Chlamydiae
Aerococcus	1.76527	0	0	0	0.717172	0	0	0	Bacteria	Firmicutes
Bacillus	2.18174	1.04403	3.04081	1.59579	0.979798	0.87619	0.909091	0.956044	Bacteria	Firmicutes
Brevibacillus	2.12521	0	0	1.70746	0.626263	0	0	0.582418	Bacteria	Firmicutes
Clostridium	1.71223	1.125	0	1.60607	0.79798	0.857143	0	0.725275	Bacteria	Firmicutes
Enterococcus	2.05664	1.60388	0	2.13568	0.929293	0.847619	0	0.824176	Bacteria	Firmicutes
Gemella	2.09873	1.41469	0	0	0.777778	0.809524	0	0	Bacteria	Firmicutes
Lactobacillus	2.12048	1.16381	0	1.76495	0.808081	0.752381	0	0.604396	Bacteria	Firmicutes
Lactococcus	2.03763	1.55896	0	0.842412	0.808081	0.771429	0	0.285714	Bacteria	Firmicutes
Listeria	1.96146	0.943054	0	1.56881	0.89899	0.590476	0	0.527473	Bacteria	Firmicutes
Pediococcus	2.10716	1.60233	0	0	0.929293	0.8	0	0	Bacteria	Firmicutes
Peptostreptococcus	1.92666	0.893822	1.36322	0	0.59596	0.285714	0.414141	0	Bacteria	Firmicutes
Staphylococcus	3.24466	2.0539	2.40884	2.2302	0.959596	0.971429	0.858586	0.956044	Bacteria	Firmicutes
Streptococcus	1.85082	1.04267	2.02488	1.85471	0.969697	0.961905	0.838384	0.857143	Bacteria	Firmicutes
Fusobacterium	1.78566	1.56188	1.64901	1.42559	0.909091	0.904762	0.525253	0.758242	Bacteria	Fusobacteriia
Streptobacillus	0	0.877638	0	0	0	0.390476	0	0	Bacteria	Fusobacteriia
Azorhizobium	1.64714	0	0	2.02146	0.747475	0	0	0.714286	Bacteria	proteobacteria
Klebsiella	2.14495	2.0753	0	2.21298	0.848485	0.857143	0	0.857143	Bacteria	proteobacteria
Orientia	2.39431	1.60298	0	0.504638	0.909091	0.961905	0	0.186813	Bacteria	proteobacteria
Yersinia	1.74397	1.14189	1.95345	1.81314	0.909091	0.704762	0.636364	0.736264	Bacteria	proteobacteria
Alcaligenes	2.03631	0	0	0	0.79798	0	0	0	Bacteria	proteobacteria
Brevundimonas	1.41914	0	0	0	0.646465	0	0	0	Bacteria	proteobacteria
Proteus	1.69004	1.44521	0	0.758582	0.757576	0.8	0	0.307692	Bacteria	proteobacteria
Pseudomonas	1.85293	0	1.71195	0	0.808081	0	0.59596	0	Bacteria	proteobacteria
Acinetobacter	2.09111	2.0406	0	1.63861	0.868687	0.828571	0	0.67033	Bacteria	proteobacteria
Actinobacillus	1.93002	0	0	0	0.69697	0	0	0	Bacteria	proteobacteria
Aeromonas	1.79822	0	0	0	0.79798	0	0	0	Bacteria	proteobacteria
Aggregatibacter	0	0	1.66796	0	0	0	0.535354	0	Bacteria	proteobacteria
Agrobacterium	2.31352	1.25172	0	2.33677	0.848485	0.761905	0	0.824176	Bacteria	proteobacteria
Anaplasma	1.93346	2.92063	0	1.89362	0.848485	0.809524	0	0.824176	Bacteria	proteobacteria
Arcobacter	1.73157	1.26684	0	0	0.767677	0.609524	0	0	Bacteria	proteobacteria
Bartonella	2.13102	1.30278	0	0	0.777778	0.8	0	0	Bacteria	proteobacteria
Bordetella	2.02292	1.49684	0	2.30819	0.888889	0.914286	0	0.912088	Bacteria	proteobacteria
Brucella	1.82456	1.29044	1.44745	1.23753	0.737374	0.685714	0.535354	0.659341	Bacteria	proteobacteria
Burkholderia	1.59846	0.763062	0	0.674903	0.585859	0.285714	0	0.274725	Bacteria	proteobacteria
Campylobacter	1.99892	1.39352	0	1.43919	0.717172	0.67619	0	0.648352	Bacteria	proteobacteria
Cardiobacterium	1.92138	0	0	0	0.707071	0	0	0	Bacteria	proteobacteria
Citrobacter	0	1.06336	0	0	0	0.67619	0	0	Bacteria	proteobacteria
Comamonas	2.17905	0	0	0	0.828283	0	0	0	Bacteria	proteobacteria
Coxiella	1.29302	0.825542	0	1.01197	0.656566	0.466667	0	0.538462	Bacteria	proteobacteria
Edwardsiella	1.60775	0	0	0	0.646465	0	0	0	Bacteria	proteobacteria
Ehrlichia	2.06097	1.64719	0	0.840731	0.626263	0.87619	0	0.340659	Bacteria	proteobacteria
Eikenella	1.41828	0	0	0	0.606061	0	0	0	Bacteria	proteobacteria
Escherichia	1.62363	0.840123	0	1.39416	0.888889	0.780952	0	0.747253	Bacteria	proteobacteria
Francisella	2.28651	2.20175	0	2.07048	0.929293	0.866667	0	0.901099	Bacteria	proteobacteria
Haemophilus	2.43693	1.66222	2.23799	2.09783	0.949495	0.87619	0.717172	0.945055	Bacteria	proteobacteria
Helicobacter	2.08062	1.79453	0	2.04057	0.939394	0.952381	0	0.912088	Bacteria	proteobacteria
Kingella	1.41646	0	0	0	0.616162	0	0	0	Bacteria	proteobacteria
Legionella	2.54191	1.29962	0	1.63441	0.848485	0.761905	0	0.604396	Bacteria	proteobacteria
Methylobacterium	3.11776	1.4547	0	2.30418	0.858586	0.809524	0	0.714286	Bacteria	proteobacteria
Neisseria	2.20463	1.28825	2.15776	1.79714	0.888889	0.8	0.787879	0.78022	Bacteria	proteobacteria
Pasteurella	1.90493	1.35039	0	0	0.808081	0.609524	0	0	Bacteria	proteobacteria
Providencia	1.6927	0	0	0	0.626263	0	0	0	Bacteria	proteobacteria
Rickettsia	1.8452	1.62948	1.72467	1.99319	1	0.990476	0.666667	0.989011	Bacteria	proteobacteria
Salmonella	2.24343	1.44898	1.84367	1.60949	0.959596	0.933333	0.808081	0.901099	Bacteria	proteobacteria
Serratia	1.48307	0	0	0	0.535354	0	0	0	Bacteria	proteobacteria
Shewanella	2.4229	1.83617	1.46213	1.83539	0.848485	0.647619	0.545455	0.692308	Bacteria	proteobacteria
Shigella	1.91466	1.28689	1.89577	1.57549	0.757576	0.92381	0.575758	0.692308	Bacteria	proteobacteria
Sphingomonas	2.53488	2.3976	2.02416	1.37042	0.919192	0.72381	0.686869	0.802198	Bacteria	proteobacteria
Stenotrophomonas	2.59079	1.71081	0	2.65012	0.919192	0.87619	0	0.857143	Bacteria	proteobacteria
Vibrio	2.39275	2.03488	1.92418	1.65154	0.888889	0.885714	0.606061	0.846154	Bacteria	proteobacteria
Wolbachia	2.23192	1.59745	0	0	0.757576	0.761905	0	0	Bacteria	proteobacteria
Borrelia	3.22613	1.53288	0	1.82966	0.909091	0.87619	0	0.846154	Bacteria	Spirochaetia
Leptospira	2.10093	1.11629	0	1.02787	0.828283	0.695238	0	0.527473	Bacteria	Spirochaetia
Treponema	1.24828	0.642333	0	1.32876	0.555556	0.342857	0	0.516484	Bacteria	Spirochaetia
Ureaplasma	2.67615	2.74594	0	2.21267	0.939394	0.980952	0	0.978022	Bacteria	Tenericutes
Mycoplasma	1.6702	1.67216	1.90265	1.5622	0.848485	0.904762	0.69697	0.912088	Bacteria	Tenericutes

## Sheet: Fungi
Organism	ER	HR	TN	TP	ER.prevalence	HR.prevalence	TN.prevalence	TP.prevalence	Kingdom	Phylum
Acremonium	1.27723	0	0	0	0.464646	0	0	0	Fungi	Ascomycota
Ajellomyces	1.97992	2.2342	0	1.41029	0.707071	0.92381	0	0.681319	Fungi	Ascomycota
Alternaria	2.18433	1.39956	0	1.44161	0.89899	0.885714	0	0.868132	Fungi	Ascomycota
Arthroderma	4.25102	3.07549	0	1.57938	0.959596	0.971429	0	0.593407	Fungi	Ascomycota
Aspergillus	2.10999	1.53777	0	2.07434	0.767677	0.685714	0	0.681319	Fungi	Ascomycota
Bipolaris	1.6842	0	1.52155	0.462568	0.616162	0	0.464646	0.197802	Fungi	Ascomycota
Candida	2.24503	1.56058	1.66201	2.13087	0.969697	0.819048	0.626263	0.813187	Fungi	Ascomycota
Cladophialophora	1.44868	1.20346	0	1.71732	0.777778	0.647619	0	0.692308	Fungi	Ascomycota
Cladosporium	1.9437	1.20054	0	1.75465	0.878788	0.72381	0	0.725275	Fungi	Ascomycota
Coccidioides	2.31301	1.65268	0	2.90546	0.888889	0.971429	0	0.868132	Fungi	Ascomycota
Epidermophyton	2.74583	1.01753	0	1.84405	0.828283	0.857143	0	0.659341	Fungi	Ascomycota
Fonsecaea	1.45716	1.34773	0	1.82555	0.626263	0.666667	0	0.714286	Fungi	Ascomycota
Fusarium	2.17505	1.64233	0	2.5757	0.848485	0.92381	0	0.736264	Fungi	Ascomycota
Geotrichum	2.19728	1.87108	0	2.52674	0.79798	0.866667	0	0.747253	Fungi	Ascomycota
Heteroconium	1.39459	0	0	0	0.585859	0	0	0	Fungi	Ascomycota
Issatchenkia	0	0.687634	0	0	0	0.6	0	0	Fungi	Ascomycota
Microsporum	0	0	0	0.549712	0	0	0	0.175824	Fungi	Ascomycota
Piedraia	1.48143	1.09191	0	1.72428	0.585859	0.647619	0	0.692308	Fungi	Ascomycota
Pneumocystis	1.22197	0	0	0	0.40404	0	0	0	Fungi	Ascomycota
Saccharomyces	1.07346	0	0	0	0.454545	0	0	0	Fungi	Ascomycota
Cryptococcus	1.803	1.70032	1.33637	1.99063	0.848485	0.552381	0.535354	0.626374	Fungi	Basidiomycota
Madurella	1.9599	0.58623	0	0	0.808081	0.238095	0	0	Fungi	Dikarya
Malassezia	1.86203	0	1.68698	1.62442	0.79798	0	0.656566	0.648352	Fungi	Dikarya
Paecilomyces	1.39127	0	0	0	0.575758	0	0	0	Fungi	Dikarya
Paracoccidioides	2.65977	2.28404	0	1.81302	0.949495	0.961905	0	0.659341	Fungi	Dikarya
Penicillium	2.62723	1.89938	1.88917	3.27391	0.929293	0.933333	0.69697	0.912088	Fungi	Dikarya
Phialophora	1.43549	0.965206	0	1.66601	0.606061	0.628571	0	0.648352	Fungi	Dikarya
Pseudallescheria	1.42461	0	0	0	0.59596	0	0	0	Fungi	Dikarya
Rhodotorula	1.74056	2.59459	0	2.83885	0.858586	0.8	0	0.824176	Fungi	Dikarya
Trichophyton	1.99089	2.36564	1.59009	1.50821	0.828283	0.780952	0.535354	0.582418	Fungi	Dikarya
Trichosporon	1.95601	1.24997	1.6523	1.84805	0.868687	0.961905	0.565657	0.835165	Fungi	Dikarya
Encephalitozoon	1.80742	0	0	0	0.727273	0	0	0	Fungi	Microsporidia
Enterocytozoon	0	0.919882	0	0	0	0.333333	0	0	Fungi	Microsporidia
Nosema	2.7898	1.27286	0	0.503003	0.929293	0.838095	0	0.208791	Fungi	Microsporidia
Pleistophora	1.88873	0	0	2.16628	0.777778	0	0	0.725275	Fungi	Microsporidia
Cunninghamella	1.42923	0.790641	0	0.681879	0.545455	0.714286	0	0.428571	Fungi	Mucoromyceta
Mucor	2.07107	1.3557	1.27765	2.31595	0.858586	0.904762	0.515152	0.956044	Fungi	Mucoromyceta
Rhizomucor	2.03429	1.21706	0	1.4401	0.777778	0.72381	0	0.714286	Fungi	Mucoromyceta
Rhizopus	2.62829	2.82703	0	2.90167	0.969697	0.933333	0	0.857143	Fungi	Mucoromyceta
Absidia	2.16581	1.68108	0	2.11118	0.909091	0.961905	0	0.89011	Fungi	Zygomycota

## Sheet: Parasite
Organism	ER	HR	TN	TP	ER.prevalence	HR.prevalence	TN.prevalence	TP.prevalence	Kingdom	Phylum
Babesia	1.41995	2.41406	1.74163	1.50583	0.838384	0.638095	0.676768	0.615385	Parasite	Apicomplexa
Cryptosporidium	0	1.75422	0	0	0	0.609524	0	0	Parasite	Apicomplexa
Isospora	0	1.11789	0	0	0	0.514286	0	0	Parasite	Apicomplexa
Plasmodium	2.44671	1.93735	0	1.48471	0.878788	0.933333	0	0.846154	Parasite	Apicomplexa
Sarcocystis	2.06164	1.20076	0	0.901188	0.828283	0.847619	0	0.725275	Parasite	Apicomplexa
Theileria	1.334	0.983271	0	0	0.575758	0.419048	0	0	Parasite	Apicomplexa
Entamoeba	3.21197	2.51483	0	0.803976	0.939394	0.952381	0	0.307692	Parasite	Archamoebae
Blastocystis	0	1.40363	0	0	0	0.533333	0	0	Parasite	Blastocystis
Balantidium	3.27611	1.91827	0	0	0.888889	0.790476	0	0	Parasite	Ciliophora
Giardia	1.68776	0	0	0	0.636364	0	0	0	Parasite	Diplomonadida
Acanthamoeba	2.08483	1.87434	2.25388	1.347	0.777778	0.780952	0.707071	0.56044	Parasite	Discosea
Balamuthia	1.4006	1.13722	1.45874	0	0.686869	0.561905	0.474747	0	Parasite	Discosea
Trypanosoma	1.85858	0	0	0	0.848485	0	0	0	Parasite	Kinetoplastida
Leishmania	1.51879	1.24291	0	1.83892	0.808081	0.419048	0	0.824176	Parasite	Kinetoplastida
Brugia	1.53224	1.12536	0	0	0.616162	0.971429	0	0	Parasite	Metazoa
Echinococcus	1.23669	0	0	0	0.626263	0	0	0	Parasite	Metazoa
Paragonimus	1.35257	0	0	1.42052	0.626263	0	0	0.56044	Parasite	Metazoa
Strongyloides	0.963172	0.786834	0	0	0.373737	0.657143	0	0	Parasite	Metazoa
Ancylostoma	1.55263	1.9949	0	0	0.787879	0.714286	0	0	Parasite	Metazoa
Angiostrongylus	2.3197	1.38056	0	1.74315	0.888889	0.47619	0	0.725275	Parasite	Metazoa
Anisakis	1.42873	0	0	0	0.707071	0	0	0	Parasite	Metazoa
Armillifer	2.47007	1.71026	0	2.31245	0.858586	0.933333	0	0.846154	Parasite	Metazoa
Ascaris	1.71868	1.86929	1.19985	1.35377	0.686869	0.542857	0.454545	0.593407	Parasite	Metazoa
Capillaria	3.12234	2.84514	0	3.98895	0.969697	0.952381	0	0.945055	Parasite	Metazoa
Contracaecum	1.26479	0	0	0	0.727273	0	0	0	Parasite	Metazoa
Dicrocoelium	1.28928	0	0	0	0.565657	0	0	0	Parasite	Metazoa
Diphyllobothrium	2.04964	1.97252	1.92953	0.492551	0.777778	0.714286	0.626263	0.21978	Parasite	Metazoa
Dirofilaria	3.37099	4.56035	0	3.91369	0.959596	0.990476	0	0.967033	Parasite	Metazoa
Echinostoma	1.17086	0.972858	1.52018	0	0.555556	0.561905	0.484848	0	Parasite	Metazoa
Enterobius	2.09916	0	0	0	0.777778	0	0	0	Parasite	Metazoa
Fasciolopsis	1.53883	0.857381	0	1.11756	0.717172	0.371429	0	0.450549	Parasite	Metazoa
Gnathostoma	1.82028	0	0	0	0.838384	0	0	0	Parasite	Metazoa
Haplorchis	1.34903	0	0	0	0.59596	0	0	0	Parasite	Metazoa
Hymenolepis	1.85823	0	0	0	0.79798	0	0	0	Parasite	Metazoa
Loa	2.0916	0	0	0	0.787879	0	0	0	Parasite	Metazoa
Macracanthorhynchus	0	1.51346	0	0	0	0.92381	0	0	Parasite	Metazoa
Mansonella	3.45535	1.93033	0	2.40185	0.969697	0.904762	0	0.923077	Parasite	Metazoa
Metagonimus	0	1.29446	0	0	0	0.504762	0	0	Parasite	Metazoa
Necator	1.13836	0.675108	0	1.65902	0.686869	0.47619	0	0.461538	Parasite	Metazoa
Neodiplostomum	1.88581	1.68918	0	0	0.767677	0.828571	0	0	Parasite	Metazoa
Onchocerca	1.14485	0.83049	0	0.497055	0.454545	0.304762	0	0.208791	Parasite	Metazoa
Plagiorchis	0	0	1.09079	0	0	0	0.40404	0	Parasite	Metazoa
Prosthodendrium	1.40607	0.83222	0	1.65378	0.585859	0.6	0	0.659341	Parasite	Metazoa
Pseudoterranova	1.814	1.57392	1.17936	1.42793	0.79798	0.619048	0.494949	0.626374	Parasite	Metazoa
Schistosoma	1.83337	0.662437	1.32942	0	0.747475	0.685714	0.474747	0	Parasite	Metazoa
Taenia	0.812325	0	0	2.01482	0.525253	0	0	0.626374	Parasite	Metazoa
Thelazia	3.6274	3.81874	0	0	0.909091	0.92381	0	0	Parasite	Metazoa
Toxocara	1.42185	1.79598	1.78444	1.73565	0.737374	0.580952	0.626263	0.67033	Parasite	Metazoa
Trichinella	2.05086	2.48955	0	1.88507	0.79798	0.819048	0	0.758242	Parasite	Metazoa
Trichostrongylus	0	0	1.47674	0	0	0	0.535354	0	Parasite	Metazoa
Trichuris	1.16513	0.701826	1.15185	0	0.505051	0.390476	0.444444	0	Parasite	Metazoa
Naegleria	2.25232	1.4699	0	2.12106	0.888889	0.904762	0	0.912088	Parasite	Schizopyrenida
Trichomonas	2.46566	0	0	0	0.69697	0	0	0	Parasite	Trichomonadida
Dientamoeba	0	0.803531	0	0	0	0.27619	0	0	Parasite	Tritrichomonadida
Hartmannella	0	1.70077	0	0	0	0.72381	0	0	Parasite	Tubulinea

## Sheet: Viruses
Organism	ER	HR	TN	TP	ER.prevalence	HR.prevalence	TN.prevalence	TP.prevalence	Kingdom
Adenoviridae	1.72319	2.42725	1.85395	1.52664	0.989899	0.990476	0.989899	1	Viruses
Alloherpesviridae	1.66463	0	1.57875	1.41773	0.848485	0	0.69697	0.593407	Viruses
Anelloviridae	2.05637	1.51712	2.01682	1.95561	0.929293	0.92381	0.818182	0.857143	Viruses
Arenaviridae	2.00559	0	1.70031	1.56756	0.969697	0	0.808081	0.989011	Viruses
Astroviridae	1.8319	1.03706	0	1.34391	0.939394	0.933333	0	0.626374	Viruses
Baculoviridae	1.98035	1.29139	1.8325	2.52593	1	0.980952	0.939394	1	Viruses
Caliciviridae	1.92398	1.1491	1.83416	1.36704	0.888889	0.857143	0.808081	0.78022	Viruses
Circoviridae	2.13034	1.22578	1.74894	1.92167	0.828283	0.752381	0.747475	0.747253	Viruses
Coronaviridae	1.72609	2.06883	1.78309	0.68162	0.969697	0.790476	0.737374	0.56044	Viruses
Filoviridae	2.60617	0	0	1.6522	0.909091	0	0	0.89011	Viruses
Flaviviridae	1.57122	0.901889	1.6474	1.24499	0.959596	0.87619	0.69697	0.813187	Viruses
Hepadnaviridae	1.9698	2.60582	1.90722	2.21978	0.959596	0.828571	0.89899	0.934066	Viruses
Hepeviridae	1.57949	0	0	0	0.818182	0	0	0	Viruses
Herpesviridae	1.70105	2.48612	1.53996	1.58226	0.989899	0.980952	0.707071	0.967033	Viruses
Iridoviridae	2.19755	0	1.89129	1.23858	0.929293	0	0.787879	0.945055	Viruses
Nodaviridae	1.98406	0	1.5649	1.79005	0.929293	0	0.686869	0.758242	Viruses
Orthomyxoviridae	1.91367	1.28147	1.72494	1.78215	0.929293	0.961905	0.69697	0.923077	Viruses
Papillomaviridae	1.83254	1.08433	1.68485	1.50071	0.969697	0.961905	0.818182	0.945055	Viruses
Paramyxoviridae	2.09021	1.35044	1.66937	1.70084	0.939394	0.952381	0.646465	0.934066	Viruses
Parvoviridae	1.94904	1.25931	1.75169	1.43477	0.929293	0.952381	0.79798	0.967033	Viruses
Picornaviridae	1.77188	0.92984	1.69519	1.25718	0.959596	0.904762	0.737374	0.89011	Viruses
Polyomaviridae	1.72928	1.04433	1.67516	1.52882	0.929293	0.961905	0.747475	0.945055	Viruses
Poxviridae	2.26491	1.66093	1.71759	1.90268	0.979798	1	0.919192	0.978022	Viruses
Reoviridae	2.03858	1.33605	1.77478	1.63665	0.989899	0.990476	0.888889	1	Viruses
Retroviridae	1.74241	1.14086	2.19373	1.41036	0.949495	0.92381	0.858586	0.934066	Viruses
Rhabdoviridae	1.9552	1.17043	1.65855	1.48859	0.939394	0.942857	0.676768	0.879121	Viruses
Togaviridae	0	1.0531	0	0.790396	0	0.8	0	0.483516	Viruses
