# Supplementary material for: Prognostic correlations with the microbiome of breast cancer subtypes
Source: Cell Death Dis. 2021 Sep 4;12(9):831. doi: 10.1038/s41419-021-04092-x (PMC8418604; doi:10.1038/s41419-021-04092-x)
Supplement: Supplementary file 4 — Supplementary Table S2 [file 41419_2021_4092_MOESM4_ESM.xlsx]

## Sheet: HR vs TN
Micro-organism	P-value	KS Score	KS Sign	T-test P-value	Diff in Means
Alloherpesviridae	5.37459e-13	1	-	1.51745e-31	-1.6027
Arenaviridae	5.37459e-13	1	-	4.25576e-35	-1.72817
Nodaviridae	5.37459e-13	1	-	3.78826e-31	-1.59168
Togaviridae	5.37459e-13	1	+	1.81761e-31	1.0531
Astroviridae	5.37459e-13	1	+	1.29506e-29	1.03706
Ehrlichia	5.37459e-13	1	+	8.15448e-41	1.64719
Wolbachia	5.37459e-13	1	+	4.68207e-29	1.59745
Bartonella	5.37459e-13	1	+	3.30351e-34	1.30278
Legionella	5.37459e-13	1	+	9.02642e-31	1.29962
Campylobacter	5.37459e-13	1	+	1.77677e-37	1.39352

## Sheet: ER vs TP
Column Name	P-value	KS Score	KS Sign	T-test P-value	Diff in Means
Hepeviridae	5.37459e-13	1	+	9.06128e-37	1.59261
Aeromonas	5.37459e-13	1	+	4.41855e-36	1.81376
Alcaligenes	5.37459e-13	1	+	1.47309e-29	2.05459
Propionibacterium	5.37459e-13	1	+	1.6712e-31	2.17617
Capnocytophaga	5.37459e-13	1	+	2.33429e-29	1.92019
Pediococcus	5.37459e-13	1	+	6.31292e-43	2.11818
Bartonella	5.37459e-13	1	+	1.24473e-39	2.14661
Pasteurella	5.37459e-13	1	+	3.72459e-41	1.90071
Madurella	5.37459e-13	1	+	1.28341e-25	1.97808
Ancylostoma	5.37459e-13	1	+	1.52667e-40	1.55296

## Sheet: ER- vs ER+
Column Name	P-value	KS Score	KS Sign	T-test P-value	Diff in Means
Filoviridae	5.37459e-13	1	-	1.88437e-77	-2.15838
Pleistophora	5.37459e-13	0.946809	-	8.26265e-54	-2.04197
Azorhizobium	5.37459e-13	0.930851	-	1.24328e-47	-1.82694
Paragonimus	5.37459e-13	0.920213	-	1.68349e-46	-1.39548
Taenia	5.37459e-13	0.909574	-	1.1393e-24	-1.40187
Corynebacterium	5.37459e-13	0.888298	-	3.67707e-39	-1.85221
Brevibacillus	5.37459e-13	0.808511	-	2.73436e-26	-1.90805
Chryseobacterium	5.37459e-13	0.655625	-	8.90582e-37	-2.6051
Angiostrongylus	5.37459e-13	0.648673	-	1.19204e-22	-1.33172
Leishmania	5.37459e-13	0.637139	-	1.02199e-19	-1.03174
