# Supplementary material for: Prognostic correlations with the microbiome of breast cancer subtypes
Source: Cell Death Dis. 2021 Sep 4;12(9):831. doi: 10.1038/s41419-021-04092-x (PMC8418604; doi:10.1038/s41419-021-04092-x)
Supplement: Supplementary file 5 — Supplementary Table S3 [file 41419_2021_4092_MOESM5_ESM.xlsx]

## Sheet: BRTN_DxAge_freq
cluster	DxAge	proportion	cluster.size
cluster1	<= 40	0.173913	46
cluster1	> 40	0.826087	46
cluster2	<= 40	0.170213	47
cluster2	> 40	0.829787	47
cluster	grade	proportion	cluster.size
cluster1	Grade I	0.0217391	46
cluster1	Grade II	0.108696	46
cluster1	Grade III	0.847826	46
cluster1	Not determined	0.0217391	46
cluster2	Grade I	0.0212766	47
cluster2	Grade II	0.148936	47
cluster2	Grade III	0.808511	47
cluster2	Not determined	0.0212766	47
cluster	histology	proportion	cluster.size
cluster1	Infiltrating duct and lobular carcinoma	0	46
cluster1	Infiltrating duct carcinoma, NOS	0.913043	46
cluster1	Infiltrating duct mixed w/ other types of carcinoma	0.0217391	46
cluster1	Lobular carcinoma, NOS	0.0217391	46
cluster1	Medullary carcinoma, NOS	0.0434783	46
cluster2	Infiltrating duct and lobular carcinoma	0.0638298	47
cluster2	Infiltrating duct carcinoma, NOS	0.893617	47
cluster2	Infiltrating duct mixed w/ other types of carcinoma	0	47
cluster2	Lobular carcinoma, NOS	0.0425532	47
cluster2	Medullary carcinoma, NOS	0	47
cluster	primarySite	proportion	cluster.size
cluster1	Breast, axillary tail	0.0217391	46
cluster1	Breast, lower-inner quadrant	0.0869565	46
cluster1	Breast, lower-outer quadrant	0	46
cluster1	Breast, NOS	0.0217391	46
cluster1	Breast, overlapping lesion	0.173913	46
cluster1	Breast, upper-inner quadrant	0.130435	46
cluster1	Breast, upper-outer quadrant	0.543478	46
cluster1	Nipple	0.0217391	46
cluster2	Breast, axillary tail	0	47
cluster2	Breast, lower-inner quadrant	0	47
cluster2	Breast, lower-outer quadrant	0.0851064	47
cluster2	Breast, NOS	0.0638298	47
cluster2	Breast, overlapping lesion	0.276596	47
cluster2	Breast, upper-inner quadrant	0.12766	47
cluster2	Breast, upper-outer quadrant	0.425532	47
cluster2	Nipple	0.0212766	47
cluster	recurrence	proportion	cluster.size
cluster1	DISTANT RECURRENCE	0.0652174	46
cluster1	LOCAL RECURRENCE	0.0217391	46
cluster1	DISEASE FREE POST TREATMENT	0.869565	46
cluster1	ADJACENT/REGIONAL RECURRENCE	0	46
cluster1	NEVER DISEASE FREE	0.0217391	46
cluster1	UNKNOWN	0.0217391	46
cluster2	DISTANT RECURRENCE	0.191489	47
cluster2	LOCAL RECURRENCE	0.0212766	47
cluster2	DISEASE FREE POST TREATMENT	0.680851	47
cluster2	ADJACENT/REGIONAL RECURRENCE	0.0638298	47
cluster2	NEVER DISEASE FREE	0.0212766	47
cluster2	UNKNOWN	0.0212766	47
cluster	stage	proportion	cluster.size
cluster1	1	0.391304	46
cluster1	2	0.521739	46
cluster1	3 & 4	0.0869565	46
cluster2	1	0.319149	47
cluster2	2	0.361702	47
cluster2	3 & 4	0.319149	47
cluster	tumorSize	proportion	cluster.size
cluster1	T1	0.608696	46
cluster1	T2	0.391304	46
cluster1	T3	0	46
cluster2	T1	0.425532	47
cluster2	T2	0.404255	47
cluster2	T3	0.170213	47
Clinical	Chi-Square p-value
Stage	0.0199762
Grade	0.953198
Tumor size	0.00932231
Diagnosis age	1
Histology	0.176269
Primary Site	0.109559
Recurrence	0.229801
cluster	treatment_type (Rx type)	Frequency
cluster1	Chemo	0.535088
cluster1	Hormone	0.0175439
cluster1	Other	0.0263158
cluster1	Palliative	0.0350877
cluster1	Radiation	0.385965
cluster2	Chemo	0.466667
cluster2	Hormone	0.0190476
cluster2	Other	0.0380952
cluster2	Palliative	0.0857143
cluster2	Radiation	0.390476
Chi-Square p-value = 0.539
