# Supplementary material for: Prognostic correlations with the microbiome of breast cancer subtypes
Source: Cell Death Dis. 2021 Sep 4;12(9):831. doi: 10.1038/s41419-021-04092-x (PMC8418604; doi:10.1038/s41419-021-04092-x)
Supplement: Supplementary file 6 — Supplementary Table S4 [file 41419_2021_4092_MOESM6_ESM.xlsx]

## Sheet: Table S3
For fig 5A.
cluster	DxAge	proportion	cluster.size
cluster1	<= 40	0.108696	46
cluster1	> 40	0.891304	46
cluster2	<= 40	0.0232558	43
cluster2	> 40	0.976744	43
cluster	grade	proportion	cluster.size
cluster1	Grade I	0.152174	46
cluster1	Grade II	0.195652	46
cluster1	Grade III	0.565217	46
cluster1	Not determined	0.0869565	46
cluster2	Grade I	0.116279	43
cluster2	Grade II	0.418605	43
cluster2	Grade III	0.418605	43
cluster2	Not determined	0.0465116	43
cluster	histology	proportion	cluster.size
cluster1	Infiltrating duct and lobular carcinoma	0.2	45
cluster1	Infiltrating duct carcinoma, NOS	0.666667	45
cluster1	Infiltrating duct mixed w/ other types of carcinoma	0	45
cluster1	Lobular carcinoma, NOS	0.133333	45
cluster2	Infiltrating duct and lobular carcinoma	0.166667	42
cluster2	Infiltrating duct carcinoma, NOS	0.642857	42
cluster2	Infiltrating duct mixed w/ other types of carcinoma	0.047619	42
cluster2	Lobular carcinoma, NOS	0.142857	42
cluster	primarySite	proportion	cluster.size
cluster1	Breast, axillary tail	0.0217391	46
cluster1	Breast, central portion	0.0217391	46
cluster1	Breast, lower-inner quadrant	0.0434783	46
cluster1	Breast, lower-outer quadrant	0.152174	46
cluster1	Breast, NOS	0.0434783	46
cluster1	Breast, overlapping lesion	0.173913	46
cluster1	Breast, upper-inner quadrant	0.130435	46
cluster1	Breast, upper-outer quadrant	0.413043	46
cluster2	Breast, axillary tail	0	43
cluster2	Breast, central portion	0.0232558	43
cluster2	Breast, lower-inner quadrant	0.0465116	43
cluster2	Breast, lower-outer quadrant	0.0465116	43
cluster2	Breast, NOS	0.0465116	43
cluster2	Breast, overlapping lesion	0.162791	43
cluster2	Breast, upper-inner quadrant	0.186047	43
cluster2	Breast, upper-outer quadrant	0.488372	43
cluster	recurrence	proportion	cluster.size
cluster1	ADJACENT/REGIONAL RECURRENCE	0.0217391	46
cluster1	DISEASE FREE POST TREATMENT	0.717391	46
cluster1	DISTANT RECURRENCE	0.152174	46
cluster1	LOCAL RECURRENCE	0.0434783	46
cluster1	UNKNOWN	0.0652174	46
cluster2	ADJACENT/REGIONAL RECURRENCE	0.0465116	43
cluster2	DISEASE FREE POST TREATMENT	0.813953	43
cluster2	DISTANT RECURRENCE	0.0465116	43
cluster2	LOCAL RECURRENCE	0.0232558	43
cluster2	UNKNOWN	0.0697674	43
cluster	stage	proportion	cluster.size
cluster1	1	0.391304	46
cluster1	2	0.5	46
cluster1	3 & 4	0.108696	46
cluster2	1	0.465116	43
cluster2	2	0.488372	43
cluster2	3 & 4	0.0465116	43
cluster	tumorSize	proportion	cluster.size
cluster1	T1	0.608696	46
cluster1	T2	0.326087	46
cluster1	T3	0.0652174	46
cluster2	T1	0.55814	43
cluster2	T2	0.372093	43
cluster2	T3	0.0697674	43
Clinical	Chi-Square p-value
Stage	0.500991
Grade	0.147287
Tumor size	0.88732
Diagnosis age	0.236645
Histology	0.511145
Primary Site	0.764252
Recurrence	0.492312
cluster	treatment_type (Rx type)	Freq
cluster1	Biopsy	0.186722
cluster1	Chemotherapy	0.182573
cluster1	Hormone	0.232365
cluster1	Immunotherapy	0
cluster1	Other	0
cluster1	Palliative	0
cluster1	Radiation	0.186722
cluster1	Surgery	0.211618
cluster2	Biopsy	0.172727
cluster2	Chemotherapy	0.127273
cluster2	Hormone	0.209091
cluster2	Immunotherapy	0.00454545
cluster2	Other	0.00454545
cluster2	Palliative	0.0363636
cluster2	Radiation	0.204545
cluster2	Surgery	0.240909
Chi-Square p-value= 0.0471
