# Supplementary material for: Prognostic correlations with the microbiome of breast cancer subtypes
Source: Cell Death Dis. 2021 Sep 4;12(9):831. doi: 10.1038/s41419-021-04092-x (PMC8418604; doi:10.1038/s41419-021-04092-x)
Supplement: Supplementary file 7 — Supplementary Table S5 [file 41419_2021_4092_MOESM7_ESM.xlsx]

## Sheet: BRER_DxAge_freq
cluster	DxAge	proportion	cluster.size
cluster1	<= 40	0.0930233	43
cluster1	> 40	0.906977	43
cluster2	<= 40	0.0434783	46
cluster2	> 40	0.956522	46
cluster	grade	proportion	cluster.size
cluster1	Grade I	0.209302	43
cluster1	Grade II	0.255814	43
cluster1	Grade III	0.465116	43
cluster1	Not determined	0.0697674	43
cluster2	Grade I	0.0652174	46
cluster2	Grade II	0.347826	46
cluster2	Grade III	0.521739	46
cluster2	Not determined	0.0652174	46
cluster	histology	proportion	cluster.size
cluster1	Infiltrating duct and lobular carcinoma	0.190476	42
cluster1	Infiltrating duct carcinoma, NOS	0.619048	42
cluster1	Infiltrating duct mixed w/ other types of carcinoma	0.0238095	42
cluster1	Lobular carcinoma, NOS	0.166667	42
cluster1	Medullary carcinoma, NOS	0	42
cluster2	Infiltrating duct and lobular carcinoma	0.177778	45
cluster2	Infiltrating duct carcinoma, NOS	0.688889	45
cluster2	Infiltrating duct mixed w/ other types of carcinoma	0.0222222	45
cluster2	Lobular carcinoma, NOS	0.111111	45
cluster2	Medullary carcinoma, NOS	0	45
cluster	primarySite	proportion	cluster.size
cluster1	Breast, axillary tail	0.0232558	43
cluster1	Breast, lower-inner quadrant	0.0465116	43
cluster1	Breast, lower-outer quadrant	0.139535	43
cluster1	Breast, NOS	0.0697674	43
cluster1	Breast, overlapping lesion	0.116279	43
cluster1	Breast, upper-inner quadrant	0.162791	43
cluster1	Breast, upper-outer quadrant	0.44186	43
cluster1	Nipple	0	43
cluster1	Breast, central portion	0	43
cluster2	Breast, axillary tail	0	46
cluster2	Breast, lower-inner quadrant	0.0434783	46
cluster2	Breast, lower-outer quadrant	0.0652174	46
cluster2	Breast, NOS	0.0217391	46
cluster2	Breast, overlapping lesion	0.217391	46
cluster2	Breast, upper-inner quadrant	0.152174	46
cluster2	Breast, upper-outer quadrant	0.456522	46
cluster2	Nipple	0	46
cluster2	Breast, central portion	0.0434783	46
cluster	recurrence	proportion	cluster.size
cluster1	DISTANT RECURRENCE	0.0697674	43
cluster1	LOCAL RECURRENCE	0.0465116	43
cluster1	DISEASE FREE POST TREATMENT	0.790698	43
cluster1	ADJACENT/REGIONAL RECURRENCE	0.0232558	43
cluster1	NEVER DISEASE FREE	0	43
cluster1	UNKNOWN	0.0697674	43
cluster2	DISTANT RECURRENCE	0.130435	46
cluster2	LOCAL RECURRENCE	0.0217391	46
cluster2	DISEASE FREE POST TREATMENT	0.73913	46
cluster2	ADJACENT/REGIONAL RECURRENCE	0.0434783	46
cluster2	NEVER DISEASE FREE	0	46
cluster2	UNKNOWN	0.0652174	46
cluster	stage	proportion	cluster.size
cluster1	1	0.44186	43
cluster1	2	0.488372	43
cluster1	3 & 4	0.0697674	43
cluster2	1	0.413043	46
cluster2	2	0.5	46
cluster2	3 & 4	0.0869565	46
cluster	tumorSize	proportion	cluster.size
cluster1	T1	0.604651	43
cluster1	T2	0.325581	43
cluster1	T3	0.0697674	43
cluster2	T1	0.565217	46
cluster2	T2	0.369565	46
cluster2	T3	0.0652174	46
Clinical	Chi-Square p-value
Stage	0.93576
Grade	0.241343
Tumor size	0.909639
Diagnosis age	0.611078
Histology	0.880405
Primary Site	0.463688
Recurrence	0.814653
cluster	treatment_type (Rx type)	Frequency
cluster1	Biopsy	0.180995
cluster1	Chemotherapy	0.158371
cluster1	Hormone	0.226244
cluster1	Immunotherapy	0
cluster1	Other	0
cluster1	Palliative	0.0135747
cluster1	Radiation	0.190045
cluster1	Surgery	0.230769
cluster2	Biopsy	0.179167
cluster2	Chemotherapy	0.154167
cluster2	Hormone	0.216667
cluster2	Immunotherapy	0.00416667
cluster2	Other	0.00416667
cluster2	Palliative	0.0208333
cluster2	Radiation	0.2
cluster2	Surgery	0.220833
Chi-Square p-value= 0.937
