# Supplementary material for: Prognostic correlations with the microbiome of breast cancer subtypes
Source: Cell Death Dis. 2021 Sep 4;12(9):831. doi: 10.1038/s41419-021-04092-x (PMC8418604; doi:10.1038/s41419-021-04092-x)
Supplement: Supplementary file 8 — Supplementary Table S6 [file 41419_2021_4092_MOESM8_ESM.xlsx]

## Sheet: Table S5
cluster	DxAge	proportion	cluster.size
cluster1	<= 40	0.192308	78
cluster1	> 40	0.807692	78
cluster2	<= 40	0	14
cluster2	> 40	1	14
cluster	grade	proportion	cluster.size
cluster1	Grade I	0	78
cluster1	Grade II	0.179487	78
cluster1	Grade III	0.807692	78
cluster1	Not determined	0.0128205	49
cluster2	Grade I	0	43
cluster2	Grade II	0.0714286	14
cluster2	Grade III	0.928571	14
cluster2	Not determined	0.0232558	14
cluster	histology	proportion	cluster.size
cluster1	Infiltrating duct and lobular carcinoma	0	74
cluster1	Infiltrating duct carcinoma, NOS	0.932432	74
cluster1	Infiltrating duct mixed w/ other types of carcinoma	0.0405405	74
cluster1	Lobular carcinoma, NOS	0.027027	74
cluster1	Medullary carcinoma, NOS	0	74
cluster2	Infiltrating duct and lobular carcinoma	0	14
cluster2	Infiltrating duct carcinoma, NOS	1	14
cluster2	Infiltrating duct mixed w/ other types of carcinoma	0	14
cluster2	Lobular carcinoma, NOS	0	14
cluster2	Medullary carcinoma, NOS	0	14
cluster	primarySite	proportion	cluster.size
cluster1	Breast, axillary tail	0	49
cluster1	Breast, central portion	0.0641026	78
cluster1	Breast, lower-inner quadrant	0.0641026	78
cluster1	Breast, lower-outer quadrant	0.115385	78
cluster1	Breast, NOS	0.025641	78
cluster1	Breast, overlapping lesion	0.25641	78
cluster1	Breast, upper-inner quadrant	0.0897436	78
cluster1	Breast, upper-outer quadrant	0.371795	78
cluster1	Nipple	0.0128205	78
cluster2	Breast, axillary tail	0	43
cluster2	Breast, central portion	0.0714286	14
cluster2	Breast, lower-inner quadrant	0.0714286	14
cluster2	Breast, lower-outer quadrant	0.0714286	14
cluster2	Breast, NOS	0.142857	14
cluster2	Breast, overlapping lesion	0.285714	14
cluster2	Breast, upper-inner quadrant	0.214286	14
cluster2	Breast, upper-outer quadrant	0.142857	14
cluster2	Nipple	0	14
cluster	recurrence	proportion	cluster.size
cluster1	DISTANT RECURRENCE	0.0769231	78	cluster
cluster1	LOCAL RECURRENCE	0.0128205	78	cluster1
cluster1	DISEASE FREE POST TREATMENT	0.820513	78	cluster1
cluster1	ADJACENT/REGIONAL RECURRENCE	0.0384615	78	cluster1
cluster1	NEVER DISEASE FREE	0.0512821	78	cluster1
cluster1	UNKNOWN	0	78	cluster1
cluster2	DISTANT RECURRENCE	0.428571	14	cluster2
cluster2	LOCAL RECURRENCE	0	14	cluster2
cluster2	DISEASE FREE POST TREATMENT	0.5	14	cluster2
cluster2	ADJACENT/REGIONAL RECURRENCE	0	14	cluster2
cluster2	NEVER DISEASE FREE	0.0714286	14	cluster2
cluster2	UNKNOWN	0	14	cluster2
cluster	stage	proportion	cluster.size
cluster1	1	0.24359	78
cluster1	2	0.551282	78
cluster1	3 & 4	0.205128	78
cluster2	1	0.0714286	14
cluster2	2	0.5	14
cluster2	3 & 4	0.428571	14
cluster	tumorSize	proportion	cluster.size
cluster1	T1	0.564103	78
cluster1	T2	0.358974	78
cluster1	T3	0.0769231	78
cluster2	T1	0.5	14
cluster2	T2	0.357143	14
cluster2	T3	0.142857	14
Clinical	Chi-Square p-value
Stage	0.125309
Grade	0.53808
Tumor size	0.711236
Diagnosis age	0.161313
Histology	0.605643
Primary Site	0.356074
Recurrence	0.00853974
cluster	treatment_type	Freq
cluster1	Biopsy	0.213918
cluster1	Chemotherapy	0.262887
cluster1	Hormone	0.0231959
cluster1	Immunotherapy	0.0154639
cluster1	Other	0.0103093
cluster1	Palliative	0.0180412
cluster1	Radiation	0.190722
cluster1	Surgery	0.265464
cluster2	Biopsy	0.228916
cluster2	Chemotherapy	0.277108
cluster2	Hormone	0.0481928
cluster2	Immunotherapy	0.0361446
cluster2	Other	0.0240964
cluster2	Palliative	0
cluster2	Radiation	0.180723
cluster2	Surgery	0.204819
Chi-Square p-value= 0.7088
