# Supplementary material for: Prognostic correlations with the microbiome of breast cancer subtypes
Source: Cell Death Dis. 2021 Sep 4;12(9):831. doi: 10.1038/s41419-021-04092-x (PMC8418604; doi:10.1038/s41419-021-04092-x)
Supplement: Supplementary file 9 — Supplementary Table S7 [file 41419_2021_4092_MOESM9_ESM.xlsx]

## Sheet: Table S6
cluster	DxAge	proportion	cluster.size
cluster1	<= 40	0.210526	19
cluster1	> 40	0.789474	19
cluster2	<= 40	0.0952381	42
cluster2	> 40	0.904762	42
cluster	grade	proportion	cluster.size
cluster1	Grade I	0	19
cluster1	Grade II	0.421053	19
cluster1	Grade III	0.578947	19
cluster1	Not determined	0	19
cluster2	Grade I	0	42
cluster2	Grade II	0.357143	42
cluster2	Grade III	0.619048	42
cluster2	Not determined	0.0238095	42
cluster	histology	proportion	cluster.size
cluster1	Infiltrating duct and lobular carcinoma	0.105263	19
cluster1	Infiltrating duct carcinoma, NOS	0.842105	19
cluster1	Infiltrating duct mixed w/ other types of carcinoma	0	19
cluster1	Lobular carcinoma, NOS	0.0526316	19
cluster1	Medullary carcinoma, NOS	0	19
cluster2	Infiltrating duct and lobular carcinoma	0.047619	42
cluster2	Infiltrating duct carcinoma, NOS	0.880952	42
cluster2	Infiltrating duct mixed w/ other types of carcinoma	0	42
cluster2	Lobular carcinoma, NOS	0.0714286	42
cluster2	Medullary carcinoma, NOS	0	42
cluster	primarySite	proportion	cluster.size
cluster1	Breast, axillary tail	0	19
cluster1	Breast, lower-inner quadrant	0	19
cluster1	Breast, lower-outer quadrant	0.0526316	19
cluster1	Breast, NOS	0.157895	19
cluster1	Breast, overlapping lesion	0.263158	19
cluster1	Breast, upper-inner quadrant	0	19
cluster1	Breast, upper-outer quadrant	0.473684	19
cluster1	Nipple	0	19
cluster1	Breast, central portion	0.0526316	19
cluster2	Breast, axillary tail	0	42
cluster2	Breast, lower-inner quadrant	0.0238095	42
cluster2	Breast, lower-outer quadrant	0.142857	42
cluster2	Breast, NOS	0.0952381	42
cluster2	Breast, overlapping lesion	0.333333	42
cluster2	Breast, upper-inner quadrant	0.0952381	42
cluster2	Breast, upper-outer quadrant	0.261905	42
cluster2	Nipple	0.0238095	42
cluster2	Breast, central portion	0.0238095	42
cluster	recurrence	proportion	cluster.size
cluster1	DISTANT RECURRENCE	0.0526316	19
cluster1	LOCAL RECURRENCE	0	19
cluster1	DISEASE FREE POST TREATMENT	0.736842	19
cluster1	ADJACENT/REGIONAL RECURRENCE	0	19
cluster1	NEVER DISEASE FREE	0.157895	19
cluster1	UNKNOWN	0.0526316	19
cluster2	DISTANT RECURRENCE	0.047619	42
cluster2	LOCAL RECURRENCE	0	42
cluster2	DISEASE FREE POST TREATMENT	0.857143	42
cluster2	ADJACENT/REGIONAL RECURRENCE	0	42
cluster2	NEVER DISEASE FREE	0.047619	42
cluster2	UNKNOWN	0.047619	42
cluster	stage	proportion	cluster.size
cluster1	1	0.263158	19
cluster1	2	0.631579	19
cluster1	3 & 4	0.105263	19
cluster2	1	0.380952	42
cluster2	2	0.404762	42
cluster2	3 & 4	0.214286	42
cluster	tumorSize	proportion	cluster.size
cluster1	T1	0.368421	19
cluster1	T2	0.631579	19
cluster1	T3	0	19
cluster2	T1	0.666667	42
cluster2	T2	0.261905	42
cluster2	T3	0.0714286	42
Clinical	Chi-Square p-value
Stage	0.245958
Grade	0.730236
Tumor size	0.0171915
Diagnosis age	0.408938
Histology	0.68519
Primary Site	0.491909
Recurrence	0.53487
cluster	treatment_type (Rx Type)	Frequency
cluster1	Chemo	0.357143
cluster1	Hormone	0.314286
cluster1	Immunotherapy	0
cluster1	Other	0
cluster1	Palliative	0.0714286
cluster1	Radiation	0.257143
cluster2	Chemo	0.389937
cluster2	Hormone	0.295597
cluster2	Immunotherapy	0.0251572
cluster2	Other	0.0440252
cluster2	Palliative	0.0440252
cluster2	Radiation	0.201258
Chi-Square p-value= 0.267
