# Supplementary material for: Prognostic correlations with the microbiome of breast cancer subtypes
Source: Cell Death Dis. 2021 Sep 4;12(9):831. doi: 10.1038/s41419-021-04092-x (PMC8418604; doi:10.1038/s41419-021-04092-x)
Supplement: Supplementary file 10 — Supplementary Table S8 [file 41419_2021_4092_MOESM10_ESM.xlsx]

## Sheet: BRHR_DF
Organism	DF.Survival.P	adj.DF.Survival.P	DF.cox.P	adj.DF.cox.P
Rhabdoviridae	0.728771	0.986977	0.241798	0.706128
Herpesviridae	0.854823	0.986977	0.484044	0.73442
Adenoviridae	0.418416	0.986977	0.285547	0.706128
Coronaviridae	0.368614	0.986977	0.68999	0.833507
Baculoviridae	0.804435	0.986977	0.299557	0.706128
Poxviridae	0.728771	0.986977	0.315803	0.706128
Retroviridae	0.174605	0.986977	0.196222	0.706128
Papillomaviridae	0.743093	0.986977	0.320355	0.706128
Reoviridae	0.743093	0.986977	0.325268	0.706128
Orthomyxoviridae	0.409812	0.986977	0.198254	0.706128
Polyomaviridae	0.409812	0.986977	0.332888	0.706128
Picornaviridae	0.757488	0.986977	0.217065	0.706128
Flaviviridae	0.391414	0.986977	0.203635	0.706128
Anelloviridae	0.743093	0.986977	0.304393	0.706128
Parvoviridae	0.743093	0.986977	0.254304	0.706128
Paramyxoviridae	0.418416	0.986977	0.293336	0.706128
Togaviridae	0.389029	0.986977	0.160483	0.706128
Caliciviridae	0.409812	0.986977	0.153881	0.706128
Circoviridae	0.198547	0.986977	0.584853	0.755306
Hepadnaviridae	0.889392	0.987406	0.198112	0.706128
Astroviridae	0.854823	0.986977	0.405562	0.73442
Chlamydia	0.0780114	0.986977	0.0837376	0.706128
Escherichia	0.930007	0.987406	0.766467	0.878906
Salmonella	0.600093	0.986977	0.210491	0.706128
Porphyromonas	0.752064	0.986977	0.277473	0.706128
Mycoplasma	0.44335	0.986977	0.103338	0.706128
Rickettsia	0.71452	0.986977	0.203484	0.706128
Helicobacter	0.738902	0.986977	0.567908	0.755306
Yersinia	0.185446	0.986977	0.435618	0.73442
Stenotrophomonas	0.814686	0.986977	0.500962	0.73442
Neisseria	0.258409	0.986977	0.288518	0.706128
Shewanella	0.750889	0.986977	0.285252	0.706128
Streptococcus	0.786578	0.986977	0.328259	0.706128
Leptospira	0.779455	0.986977	0.0717839	0.706128
Lactobacillus	0.789726	0.986977	0.670976	0.821255
Ureaplasma	0.348348	0.986977	0.526727	0.736681
Acinetobacter	0.35352	0.986977	0.246635	0.706128
Staphylococcus	0.381765	0.986977	0.444166	0.73442
Sphingobacterium	0.97569	0.992068	0.465921	0.73442
Francisella	0.954821	0.992068	0.294035	0.706128
Bacillus	0.786039	0.986977	0.388143	0.73442
Bacteroides	0.912296	0.987406	0.600532	0.76202
Enterococcus	0.44335	0.986977	0.32662	0.706128
Shigella	0.949185	0.992068	0.703543	0.843135
Borrelia	0.915649	0.987406	0.599191	0.76202
Bordetella	0.195579	0.986977	0.21867	0.706128
Haemophilus	0.743113	0.986977	0.0341877	0.676149
Agrobacterium	0.683376	0.986977	0.495013	0.73442
Vibrio	0.0668012	0.986977	0.264872	0.706128
Bartonella	0.992068	0.992068	0.513755	0.736681
Methylobacterium	0.407914	0.986977	0.0038469	0.580882
Gemella	0.337756	0.986977	0.193877	0.706128
Mobiluncus	0.795917	0.986977	0.460278	0.73442
Fusobacterium	0.771393	0.986977	0.188703	0.706128
Proteus	0.555049	0.986977	0.826412	0.910863
Simkania	0.710922	0.986977	0.0494459	0.676149
Klebsiella	0.311538	0.986977	0.271831	0.706128
Pediococcus	0.638483	0.986977	0.874488	0.943198
Bifidobacterium	0.359695	0.986977	0.0213612	0.645108
Ehrlichia	0.218792	0.986977	0.441057	0.73442
Lactococcus	0.504883	0.986977	0.674408	0.821255
Orientia	0.90896	0.987406	0.437967	0.73442
Pasteurella	0.778604	0.986977	0.400812	0.73442
Mycobacterium	0.613556	0.986977	0.203412	0.706128
Citrobacter	0.683316	0.986977	0.0955815	0.706128
Anaplasma	0.960451	0.992068	0.570952	0.755306
Sphingomonas	0.3009	0.986977	0.866469	0.943198
Campylobacter	0.917492	0.987406	0.772462	0.878906
Wolbachia	0.135433	0.986977	0.824339	0.910863
Clostridium	0.621709	0.986977	0.45428	0.73442
Legionella	0.800346	0.986977	0.487467	0.73442
Chlamydophila	0.485773	0.986977	0.581169	0.755306
Chryseobacterium	0.573028	0.986977	0.985942	0.992515
Capnocytophaga	0.202008	0.986977	0.383049	0.73442
Brucella	0.852148	0.986977	0.934148	0.971582
Coxiella	0.634991	0.986977	0.444051	0.73442
Arcobacter	0.695623	0.986977	0.285258	0.706128
Treponema	0.329923	0.986977	0.446186	0.73442
Peptostreptococcus	0.168386	0.986977	0.0734204	0.706128
Propionibacterium	0.164063	0.986977	0.550677	0.754583
Streptobacillus	0.646353	0.986977	0.541301	0.749875
Burkholderia	0.679918	0.986977	0.298764	0.706128
Listeria	0.70578	0.986977	0.940919	0.971582
Cladosporium	0.180702	0.986977	0.0972674	0.706128
Coccidioides	0.795181	0.986977	0.498652	0.73442
Fonsecaea	0.0706123	0.986977	0.169982	0.706128
Mucor	0.823127	0.986977	0.709836	0.843978
Piedraia	0.131944	0.986977	0.127126	0.706128
Cladophialophora	0.30514	0.986977	0.0485395	0.676149
Trichosporon	0.83742	0.986977	0.481963	0.73442
Phialophora	0.0565961	0.986977	0.0537337	0.676149
Absidia	0.403456	0.986977	0.270861	0.706128
Geotrichum	0.981435	0.992068	0.485232	0.73442
Fusarium	0.293385	0.986977	0.945845	0.971582
Penicillium	0.935093	0.987406	0.998346	0.998346
Arthroderma	0.677047	0.986977	0.231485	0.706128
Rhizomucor	0.614735	0.986977	0.883344	0.94357
Nosema	0.395821	0.986977	0.774136	0.878906
Ajellomyces	0.571486	0.986977	0.496702	0.73442
Trichophyton	0.420178	0.986977	0.167807	0.706128
Paracoccidioides	0.687254	0.986977	0.493974	0.73442
Candida	0.771393	0.986977	0.887331	0.94357
Alternaria	0.892472	0.987406	0.96436	0.983908
Cryptococcus	0.71245	0.986977	0.585237	0.755306
Rhizopus	0.125418	0.986977	0.554693	0.754583
Epidermophyton	0.991824	0.992068	0.904834	0.948819
Cunninghamella	0.511127	0.986977	0.433029	0.73442
Rhodotorula	0.44202	0.986977	0.526898	0.736681
Aspergillus	0.150906	0.986977	0.625205	0.786717
Issatchenkia	0.0528088	0.986977	0.0408538	0.676149
Madurella	0.401005	0.986977	0.32921	0.706128
Enterocytozoon	0.480067	0.986977	0.0172214	0.645108
Pseudoterranova	0.0197814	0.986977	0.106841	0.706128
Prosthodendrium	0.0591568	0.986977	0.0807263	0.706128
Diphyllobothrium	0.611834	0.986977	0.268115	0.706128
Neodiplostomum	0.359036	0.986977	0.518526	0.736681
Echinostoma	0.44712	0.986977	0.0289359	0.676149
Acanthamoeba	0.966503	0.992068	0.577123	0.755306
Entamoeba	0.525845	0.986977	0.637552	0.795622
Dirofilaria	0.875705	0.987406	0.476749	0.73442
Trichinella	0.712504	0.986977	0.27685	0.706128
Leishmania	0.489899	0.986977	0.22386	0.706128
Armillifer	0.837549	0.986977	0.751281	0.878906
Plasmodium	0.531526	0.986977	0.760773	0.878906
Naegleria	0.756806	0.986977	0.347986	0.716561
Thelazia	0.740541	0.986977	0.672999	0.821255
Sarcocystis	0.728771	0.986977	0.336697	0.706128
Babesia	0.856251	0.986977	0.301167	0.706128
Cryptosporidium	0.511477	0.986977	0.901398	0.948819
Toxocara	0.91147	0.987406	0.974457	0.987537
Capillaria	0.804627	0.986977	0.370966	0.727478
Mansonella	0.55946	0.986977	0.366725	0.727478
Ancylostoma	0.0401932	0.986977	0.0100679	0.645108
Macracanthorhynchus	0.457068	0.986977	0.037456	0.676149
Ascaris	0.32774	0.986977	0.361706	0.727478
Hartmannella	0.389452	0.986977	0.429841	0.73442
Brugia	0.428496	0.986977	0.764647	0.878906
Balantidium	0.370111	0.986977	0.351163	0.716561
Schistosoma	0.708558	0.986977	0.221196	0.706128
Blastocystis	0.391988	0.986977	0.797681	0.898879
Strongyloides	0.36351	0.986977	0.238523	0.706128
Necator	0.848348	0.986977	0.148544	0.706128
Isospora	0.213209	0.986977	0.133779	0.706128
Onchocerca	0.629186	0.986977	0.513147	0.736681
Balamuthia	0.450526	0.986977	0.0622948	0.706128
Angiostrongylus	0.566301	0.986977	0.394638	0.73442
Metagonimus	0.300733	0.986977	0.80949	0.905429
Theileria	0.188342	0.986977	0.183288	0.706128
Trichuris	0.020413	0.986977	0.0133843	0.645108
Dientamoeba	0.934063	0.987406	0.873289	0.943198
Fasciolopsis	0.891803	0.987406	0.085359	0.706128

## Sheet: BRHR_Survival
Organism	Survival.P	adj.Survival.P	survival.cox.P	adj.survival.cox.P
Rhabdoviridae	0.718627	0.98742	0.89918	0.999279
Herpesviridae	0.917739	0.98742	0.958348	0.999279
Adenoviridae	0.52271	0.98742	0.815096	0.999279
Coronaviridae	0.495671	0.98742	0.778035	0.999279
Baculoviridae	0.774535	0.98742	0.994073	0.999279
Poxviridae	0.784096	0.98742	0.886957	0.999279
Retroviridae	0.171245	0.98742	0.716433	0.999279
Papillomaviridae	0.813108	0.98742	0.835008	0.999279
Reoviridae	0.813108	0.98742	0.842567	0.999279
Orthomyxoviridae	0.49892	0.98742	0.665661	0.999279
Polyomaviridae	0.467129	0.98742	0.854216	0.999279
Picornaviridae	0.867778	0.98742	0.773957	0.999279
Flaviviridae	0.426599	0.98742	0.70889	0.999279
Anelloviridae	0.838123	0.98742	0.748942	0.999279
Parvoviridae	0.779272	0.98742	0.666845	0.999279
Paramyxoviridae	0.51015	0.98742	0.878438	0.999279
Togaviridae	0.374289	0.98742	0.510754	0.999279
Caliciviridae	0.468884	0.98742	0.416248	0.999279
Circoviridae	0.388678	0.98742	0.787559	0.999279
Hepadnaviridae	0.394318	0.98742	0.89243	0.999279
Astroviridae	0.951198	0.98742	0.584396	0.999279
Chlamydia	0.324285	0.98742	0.636339	0.999279
Escherichia	0.739158	0.98742	0.557028	0.999279
Salmonella	0.48765	0.98742	0.733541	0.999279
Porphyromonas	0.623186	0.98742	0.735791	0.999279
Mycoplasma	0.715974	0.98742	0.755792	0.999279
Rickettsia	0.64062	0.98742	0.615409	0.999279
Helicobacter	0.607042	0.98742	0.907538	0.999279
Yersinia	0.193112	0.98742	0.908896	0.999279
Stenotrophomonas	0.859616	0.98742	0.865659	0.999279
Neisseria	0.879943	0.98742	0.569081	0.999279
Shewanella	0.719093	0.98742	0.945031	0.999279
Streptococcus	0.855667	0.98742	0.65531	0.999279
Leptospira	0.912175	0.98742	0.315128	0.999279
Lactobacillus	0.895394	0.98742	0.548207	0.999279
Ureaplasma	0.243848	0.98742	0.51979	0.999279
Acinetobacter	0.301582	0.98742	0.323247	0.999279
Staphylococcus	0.255989	0.98742	0.665276	0.999279
Sphingobacterium	0.365358	0.98742	0.67217	0.999279
Francisella	0.612849	0.98742	0.955361	0.999279
Bacillus	0.897012	0.98742	0.678592	0.999279
Bacteroides	0.318818	0.98742	0.84424	0.999279
Enterococcus	0.674551	0.98742	0.591223	0.999279
Shigella	0.94269	0.98742	0.607395	0.999279
Borrelia	0.996862	0.999595	0.736051	0.999279
Bordetella	0.619644	0.98742	0.565878	0.999279
Haemophilus	0.87551	0.98742	0.350253	0.999279
Agrobacterium	0.89238	0.98742	0.916776	0.999279
Vibrio	0.273268	0.98742	0.374919	0.999279
Bartonella	0.538463	0.98742	0.934746	0.999279
Methylobacterium	0.715952	0.98742	0.0424243	0.999279
Gemella	0.947856	0.98742	0.64009	0.999279
Mobiluncus	0.260062	0.98742	0.758158	0.999279
Fusobacterium	0.819129	0.98742	0.751217	0.999279
Proteus	0.589977	0.98742	0.735601	0.999279
Simkania	0.903696	0.98742	0.519187	0.999279
Klebsiella	0.593519	0.98742	0.521345	0.999279
Pediococcus	0.25042	0.98742	0.939748	0.999279
Bifidobacterium	0.854408	0.98742	0.755525	0.999279
Ehrlichia	0.456819	0.98742	0.976956	0.999279
Lactococcus	0.443464	0.98742	0.859301	0.999279
Orientia	0.817959	0.98742	0.772691	0.999279
Pasteurella	0.664444	0.98742	0.842469	0.999279
Mycobacterium	0.187985	0.98742	0.0853275	0.999279
Citrobacter	0.771804	0.98742	0.349022	0.999279
Anaplasma	0.749713	0.98742	0.652085	0.999279
Sphingomonas	0.0817116	0.98742	0.745058	0.999279
Campylobacter	0.95045	0.98742	0.486661	0.999279
Wolbachia	0.304773	0.98742	0.493904	0.999279
Clostridium	0.276499	0.98742	0.77852	0.999279
Legionella	0.652113	0.98742	0.742769	0.999279
Chlamydophila	0.802566	0.98742	0.240956	0.999279
Chryseobacterium	0.906036	0.98742	0.869931	0.999279
Capnocytophaga	0.999595	0.999595	0.449319	0.999279
Brucella	0.87502	0.98742	0.797826	0.999279
Coxiella	0.709666	0.98742	0.298422	0.999279
Arcobacter	0.942388	0.98742	0.299551	0.999279
Treponema	0.876141	0.98742	0.813765	0.999279
Peptostreptococcus	0.300144	0.98742	0.0251009	0.999279
Propionibacterium	0.387898	0.98742	0.723434	0.999279
Streptobacillus	0.817048	0.98742	0.500556	0.999279
Burkholderia	0.892768	0.98742	0.33987	0.999279
Listeria	0.602081	0.98742	0.596788	0.999279
Cladosporium	0.390597	0.98742	0.646146	0.999279
Coccidioides	0.974785	0.994544	0.936163	0.999279
Fonsecaea	0.200334	0.98742	0.922373	0.999279
Mucor	0.348328	0.98742	0.431912	0.999279
Piedraia	0.10009	0.98742	0.549099	0.999279
Cladophialophora	0.0606781	0.98742	0.345715	0.999279
Trichosporon	0.702403	0.98742	0.539992	0.999279
Phialophora	0.12296	0.98742	0.257652	0.999279
Absidia	0.154792	0.98742	0.30497	0.999279
Geotrichum	0.839099	0.98742	0.980789	0.999279
Fusarium	0.658581	0.98742	0.73905	0.999279
Penicillium	0.949716	0.98742	0.874078	0.999279
Arthroderma	0.270346	0.98742	0.0567584	0.999279
Rhizomucor	0.964601	0.990849	0.938042	0.999279
Nosema	0.506118	0.98742	0.442943	0.999279
Ajellomyces	0.460963	0.98742	0.999279	0.999279
Trichophyton	0.584692	0.98742	0.325576	0.999279
Paracoccidioides	0.841214	0.98742	0.930614	0.999279
Candida	0.936244	0.98742	0.727026	0.999279
Alternaria	0.954724	0.98742	0.706261	0.999279
Cryptococcus	0.870414	0.98742	0.878436	0.999279
Rhizopus	0.0577	0.98742	0.867423	0.999279
Epidermophyton	0.943829	0.98742	0.879372	0.999279
Cunninghamella	0.648414	0.98742	0.615204	0.999279
Rhodotorula	0.486493	0.98742	0.477576	0.999279
Aspergillus	0.223123	0.98742	0.843778	0.999279
Issatchenkia	0.0459619	0.98742	0.214895	0.999279
Madurella	0.318376	0.98742	0.943105	0.999279
Enterocytozoon	0.413393	0.98742	0.124763	0.999279
Pseudoterranova	0.152214	0.98742	0.994241	0.999279
Prosthodendrium	0.132637	0.98742	0.291281	0.999279
Diphyllobothrium	0.254873	0.98742	0.360343	0.999279
Neodiplostomum	0.232336	0.98742	0.674537	0.999279
Echinostoma	0.718834	0.98742	0.490114	0.999279
Acanthamoeba	0.950193	0.98742	0.621654	0.999279
Entamoeba	0.906097	0.98742	0.579888	0.999279
Dirofilaria	0.298999	0.98742	0.668619	0.999279
Trichinella	0.831227	0.98742	0.57736	0.999279
Leishmania	0.887974	0.98742	0.889629	0.999279
Armillifer	0.86901	0.98742	0.832569	0.999279
Plasmodium	0.997547	0.999595	0.932751	0.999279
Naegleria	0.665989	0.98742	0.903402	0.999279
Thelazia	0.518933	0.98742	0.183129	0.999279
Sarcocystis	0.745118	0.98742	0.850752	0.999279
Babesia	0.319782	0.98742	0.780195	0.999279
Cryptosporidium	0.221057	0.98742	0.416445	0.999279
Toxocara	0.153994	0.98742	0.199703	0.999279
Capillaria	0.538083	0.98742	0.989776	0.999279
Mansonella	0.819064	0.98742	0.792243	0.999279
Ancylostoma	0.175467	0.98742	0.0777715	0.999279
Macracanthorhynchus	0.732936	0.98742	0.32412	0.999279
Ascaris	0.57841	0.98742	0.590727	0.999279
Hartmannella	0.532753	0.98742	0.753019	0.999279
Brugia	0.849838	0.98742	0.332034	0.999279
Balantidium	0.367122	0.98742	0.966173	0.999279
Schistosoma	0.589882	0.98742	0.73072	0.999279
Blastocystis	0.429758	0.98742	0.279577	0.999279
Strongyloides	0.457602	0.98742	0.888941	0.999279
Necator	0.915206	0.98742	0.587403	0.999279
Isospora	0.832617	0.98742	0.546123	0.999279
Onchocerca	0.420641	0.98742	0.354046	0.999279
Balamuthia	0.642428	0.98742	0.260117	0.999279
Angiostrongylus	0.43403	0.98742	0.107868	0.999279
Metagonimus	0.0621	0.98742	0.506559	0.999279
Theileria	0.107387	0.98742	0.668275	0.999279
Trichuris	0.16749	0.98742	0.0962653	0.999279
Dientamoeba	0.629024	0.98742	0.757322	0.999279
Fasciolopsis	0.761752	0.98742	0.663643	0.999279

## Sheet: BRTP_DF
Organism	DF.Survival.P	adj.DF.Survival.P	DF.cox.P	adj.DF.cox.P
Adenoviridae	0.490733	0.788911	0.295238	0.993429
Herpesviridae	0.204327	0.717716	0.331758	0.993429
Reoviridae	0.490733	0.788911	0.623292	0.993429
Poxviridae	0.226647	0.717716	0.652596	0.993429
Flaviviridae	0.432487	0.788911	0.399309	0.993429
Polyomaviridae	0.99338	0.998883	0.808148	0.993429
Papillomaviridae	0.162103	0.717716	0.516753	0.993429
Baculoviridae	0.177265	0.717716	0.554631	0.993429
Anelloviridae	0.041439	0.6343	0.827374	0.993429
Retroviridae	0.560964	0.788911	0.686436	0.993429
Nodaviridae	0.214724	0.717716	0.739152	0.993429
Arenaviridae	0.490733	0.788911	0.865386	0.993429
Rhabdoviridae	0.557768	0.788911	0.638551	0.993429
Parvoviridae	0.98156	0.998883	0.407858	0.993429
Paramyxoviridae	0.966804	0.998883	0.926209	0.993429
Picornaviridae	0.516831	0.788911	0.418674	0.993429
Circoviridae	0.608538	0.81314	0.450422	0.993429
Caliciviridae	0.552103	0.788911	0.583721	0.993429
Orthomyxoviridae	0.971044	0.998883	0.247552	0.993429
Iridoviridae	0.963848	0.998883	0.799296	0.993429
Hepadnaviridae	0.48238	0.788911	0.689071	0.993429
Coronaviridae	0.443649	0.788911	0.87922	0.993429
Alloherpesviridae	0.528325	0.788911	0.109843	0.993429
Filoviridae	0.489891	0.788911	0.954576	0.993429
Togaviridae	0.495594	0.788911	0.308062	0.993429
Astroviridae	0.988792	0.998883	0.75594	0.993429
Mycoplasma	0.826585	0.998883	0.317038	0.993429
Chlamydia	0.193126	0.717716	0.315181	0.993429
Escherichia	0.452463	0.788911	0.347385	0.993429
Klebsiella	0.040365	0.6343	0.478097	0.993429
Salmonella	0.971044	0.998883	0.177369	0.993429
Clostridium	0.467484	0.788911	0.920571	0.993429
Enterococcus	0.500341	0.788911	0.766015	0.993429
Shewanella	0.051523	0.6343	0.485477	0.993429
Chlamydophila	0.438573	0.788911	0.051058	0.993429
Yersinia	0.045304	0.6343	0.091838	0.993429
Staphylococcus	0.187628	0.717716	0.443605	0.993429
Neisseria	0.42217	0.788911	0.622113	0.993429
Bacillus	0.464625	0.788911	0.324599	0.993429
Simkania	0.976109	0.998883	0.523971	0.993429
Bordetella	0.455291	0.788911	0.382493	0.993429
Ureaplasma	0.063027	0.6343	0.625001	0.993429
Haemophilus	0.444144	0.788911	0.739449	0.993429
Shigella	0.487121	0.788911	0.614507	0.993429
Mycobacterium	0.485376	0.788911	0.709733	0.993429
Stenotrophomonas	0.212309	0.717716	0.339922	0.993429
Vibrio	0.207441	0.717716	0.127296	0.993429
Mobiluncus	0.95395	0.998883	0.501686	0.993429
Porphyromonas	0.541983	0.788911	0.67623	0.993429
Helicobacter	0.496723	0.788911	0.740562	0.993429
Lactobacillus	0.597124	0.810383	0.338678	0.993429
Sphingobacterium	0.477635	0.788911	0.151485	0.993429
Sphingomonas	0.256884	0.742729	0.434922	0.993429
Bifidobacterium	0.414623	0.788911	0.94823	0.993429
Rickettsia	0.452026	0.788911	0.625263	0.993429
Brevibacillus	0.950998	0.998883	0.913011	0.993429
Francisella	0.611383	0.81314	0.516495	0.993429
Azorhizobium	0.010564	0.6343	0.062876	0.993429
Campylobacter	0.865258	0.998883	0.656906	0.993429
Coxiella	0.531415	0.788911	0.689956	0.993429
Methylobacterium	0.939299	0.998883	0.933711	0.993429
Fusobacterium	0.033103	0.6343	0.83375	0.993429
Corynebacterium	0.642014	0.845425	0.855309	0.993429
Brucella	0.142695	0.717716	0.132459	0.993429
Agrobacterium	0.512035	0.788911	0.973836	0.993429
Chryseobacterium	0.134739	0.717716	0.616154	0.993429
Streptococcus	0.064058	0.6343	0.104832	0.993429
Anaplasma	0.172787	0.717716	0.922064	0.993429
Borrelia	0.161091	0.717716	0.286313	0.993429
Treponema	0.96149	0.998883	0.440445	0.993429
Orientia	0.037091	0.6343	0.604466	0.993429
Acinetobacter	0.998883	0.998883	0.691934	0.993429
Listeria	0.876671	0.998883	0.630477	0.993429
Lactococcus	0.509501	0.788911	0.459506	0.993429
Leptospira	0.510677	0.788911	0.71384	0.993429
Burkholderia	0.547374	0.788911	0.672153	0.993429
Legionella	0.956653	0.998883	0.607537	0.993429
Bacteroides	0.253452	0.742729	0.061871	0.993429
Ehrlichia	0.671238	0.875242	0.759212	0.993429
Proteus	0.066768	0.6343	0.418031	0.993429
Mucor	0.172526	0.717716	0.43709	0.993429
Cladosporium	0.86308	0.998883	0.842784	0.993429
Fonsecaea	0.234981	0.726802	0.83681	0.993429
Piedraia	0.922638	0.998883	0.909042	0.993429
Cladophialophora	0.5846	0.801565	0.906815	0.993429
Phialophora	0.569439	0.788911	0.925308	0.993429
Absidia	0.226647	0.717716	0.551378	0.993429
Trichosporon	0.060038	0.6343	0.194081	0.993429
Fusarium	0.204189	0.717716	0.255262	0.993429
Pleistophora	0.425554	0.788911	0.299195	0.993429
Rhizomucor	0.462054	0.788911	0.550435	0.993429
Epidermophyton	0.412294	0.788911	0.160315	0.993429
Trichophyton	0.210412	0.717716	0.962962	0.993429
Penicillium	0.833951	0.998883	0.570498	0.993429
Arthroderma	0.041218	0.6343	0.779809	0.993429
Cryptococcus	0.248109	0.742729	0.442473	0.993429
Coccidioides	0.173391	0.717716	0.583125	0.993429
Rhizopus	0.221928	0.717716	0.332639	0.993429
Alternaria	0.420005	0.788911	0.995587	0.99637
Rhodotorula	0.34835	0.788911	0.175704	0.993429
Candida	0.134739	0.717716	0.230119	0.993429
Malassezia	0.962174	0.998883	0.903766	0.993429
Geotrichum	0.551522	0.788911	0.744023	0.993429
Nosema	0.933202	0.998883	0.228438	0.993429
Cunninghamella	0.508094	0.788911	0.978491	0.993429
Microsporum	0.767506	0.981522	0.99637	0.99637
Ajellomyces	0.899798	0.998883	0.167316	0.993429
Bipolaris	0.174951	0.717716	0.042496	0.993429
Aspergillus	0.178073	0.717716	0.360996	0.993429
Paracoccidioides	0.956653	0.998883	0.830238	0.993429
Babesia	0.516831	0.788911	0.290876	0.993429
Prosthodendrium	0.569439	0.788911	0.964445	0.993429
Pseudoterranova	0.546828	0.788911	0.931747	0.993429
Ascaris	0.546828	0.788911	0.680597	0.993429
Angiostrongylus	0.044586	0.6343	0.82157	0.993429
Fasciolopsis	0.477669	0.788911	0.91095	0.993429
Acanthamoeba	0.152502	0.717716	0.070159	0.993429
Leishmania	0.193126	0.717716	0.148109	0.993429
Paragonimus	0.871727	0.998883	0.934552	0.993429
Trichinella	0.949115	0.998883	0.906029	0.993429
Naegleria	0.862912	0.998883	0.843073	0.993429
Toxocara	0.044586	0.6343	0.226747	0.993429
Capillaria	0.534903	0.788911	0.449761	0.993429
Armillifer	0.471322	0.788911	0.414969	0.993429
Plasmodium	0.90698	0.998883	0.084693	0.993429
Mansonella	0.183416	0.717716	0.223695	0.993429
Dirofilaria	0.129302	0.717716	0.948453	0.993429
Taenia	0.168296	0.717716	0.49421	0.993429
Necator	0.557707	0.788911	0.463741	0.993429
Onchocerca	0.312292	0.788911	0.132878	0.993429
Diphyllobothrium	0.207496	0.717716	0.082017	0.993429
Entamoeba	0.760357	0.981522	0.698631	0.993429
Sarcocystis	0.913902	0.998883	0.682971	0.993429

## Sheet: BRTP_Survival
Organism	Survival.P	adj.Survival.P	survival.cox.P	adj.survival.cox.P
Adenoviridae	0.87206	0.98974	0.404191	0.965128
Herpesviridae	0.688222	0.98974	0.556526	0.965128
Reoviridae	0.965005	0.994928	0.441582	0.965128
Poxviridae	0.524942	0.98974	0.556608	0.965128
Flaviviridae	0.835668	0.98974	0.85777	0.965128
Polyomaviridae	0.646663	0.98974	0.668407	0.965128
Papillomaviridae	0.617456	0.98974	0.68536	0.965128
Baculoviridae	0.35004	0.98974	0.994164	0.994164
Anelloviridae	0.282757	0.98974	0.608158	0.965128
Retroviridae	0.95829	0.994928	0.540787	0.965128
Nodaviridae	0.769949	0.98974	0.977311	0.989988
Arenaviridae	0.930206	0.98974	0.796518	0.965128
Rhabdoviridae	0.955597	0.994928	0.865297	0.965128
Parvoviridae	0.331581	0.98974	0.663726	0.965128
Paramyxoviridae	0.810114	0.98974	0.959431	0.989181
Picornaviridae	0.54142	0.98974	0.8451	0.965128
Circoviridae	0.291939	0.98974	0.414672	0.965128
Caliciviridae	0.678403	0.98974	0.3392	0.965128
Orthomyxoviridae	0.407231	0.98974	0.285737	0.965128
Iridoviridae	0.592934	0.98974	0.658794	0.965128
Hepadnaviridae	0.201123	0.98974	0.532382	0.965128
Coronaviridae	0.356593	0.98974	0.245922	0.965128
Alloherpesviridae	0.873121	0.98974	0.849522	0.965128
Filoviridae	0.671395	0.98974	0.778615	0.965128
Togaviridae	0.735501	0.98974	0.550362	0.965128
Astroviridae	0.136421	0.98974	0.837691	0.965128
Mycoplasma	0.194352	0.98974	0.447187	0.965128
Chlamydia	0.537338	0.98974	0.938827	0.985278
Escherichia	0.757995	0.98974	0.752771	0.965128
Klebsiella	0.232167	0.98974	0.643797	0.965128
Salmonella	0.999303	0.999303	0.376143	0.965128
Clostridium	0.114911	0.98974	0.328965	0.965128
Enterococcus	0.914251	0.98974	0.299427	0.965128
Shewanella	0.136835	0.98974	0.533186	0.965128
Chlamydophila	0.990443	0.999303	0.172607	0.965128
Yersinia	0.293095	0.98974	0.328394	0.965128
Staphylococcus	0.375743	0.98974	0.55897	0.965128
Neisseria	0.895119	0.98974	0.725378	0.965128
Bacillus	0.427814	0.98974	0.647351	0.965128
Simkania	0.681665	0.98974	0.899819	0.965128
Bordetella	0.913947	0.98974	0.638749	0.965128
Ureaplasma	0.244716	0.98974	0.776908	0.965128
Haemophilus	0.141929	0.98974	0.715198	0.965128
Shigella	0.80023	0.98974	0.607969	0.965128
Mycobacterium	0.424443	0.98974	0.126657	0.965128
Stenotrophomonas	0.484644	0.98974	0.531646	0.965128
Vibrio	0.793682	0.98974	0.811085	0.965128
Mobiluncus	0.539656	0.98974	0.881998	0.965128
Porphyromonas	0.0746538	0.98974	0.268736	0.965128
Helicobacter	0.882281	0.98974	0.458605	0.965128
Lactobacillus	0.374334	0.98974	0.279232	0.965128
Sphingobacterium	0.923645	0.98974	0.595828	0.965128
Sphingomonas	0.450375	0.98974	0.593393	0.965128
Bifidobacterium	0.696238	0.98974	0.942765	0.985278
Rickettsia	0.699934	0.98974	0.689801	0.965128
Brevibacillus	0.707063	0.98974	0.669512	0.965128
Francisella	0.69361	0.98974	0.291926	0.965128
Azorhizobium	0.208172	0.98974	0.173938	0.965128
Campylobacter	0.698232	0.98974	0.940035	0.985278
Coxiella	0.403751	0.98974	0.51811	0.965128
Methylobacterium	0.264893	0.98974	0.668956	0.965128
Fusobacterium	0.173373	0.98974	0.0824952	0.965128
Corynebacterium	0.294841	0.98974	0.0780098	0.965128
Brucella	0.181557	0.98974	0.195211	0.965128
Agrobacterium	0.73934	0.98974	0.89147	0.965128
Chryseobacterium	0.0748317	0.98974	0.794518	0.965128
Streptococcus	0.497339	0.98974	0.734191	0.965128
Anaplasma	0.548497	0.98974	0.155829	0.965128
Borrelia	0.318932	0.98974	0.444139	0.965128
Treponema	0.807828	0.98974	0.982544	0.989988
Orientia	0.22514	0.98974	0.766875	0.965128
Acinetobacter	0.876821	0.98974	0.276842	0.965128
Listeria	0.29631	0.98974	0.513818	0.965128
Lactococcus	0.456042	0.98974	0.291634	0.965128
Leptospira	0.907816	0.98974	0.864073	0.965128
Burkholderia	0.927626	0.98974	0.979197	0.989988
Legionella	0.632135	0.98974	0.487477	0.965128
Bacteroides	0.47854	0.98974	0.282585	0.965128
Ehrlichia	0.974037	0.996514	0.765959	0.965128
Proteus	0.221632	0.98974	0.536304	0.965128
Mucor	0.163663	0.98974	0.23181	0.965128
Cladosporium	0.51453	0.98974	0.584899	0.965128
Fonsecaea	0.670431	0.98974	0.560646	0.965128
Piedraia	0.593484	0.98974	0.505807	0.965128
Cladophialophora	0.919601	0.98974	0.529084	0.965128
Phialophora	0.946568	0.994928	0.475676	0.965128
Absidia	0.522794	0.98974	0.195307	0.965128
Trichosporon	0.212636	0.98974	0.320529	0.965128
Fusarium	0.621279	0.98974	0.519052	0.965128
Pleistophora	0.92675	0.98974	0.762045	0.965128
Rhizomucor	0.245652	0.98974	0.632384	0.965128
Epidermophyton	0.788291	0.98974	0.351031	0.965128
Trichophyton	0.996459	0.999303	0.872167	0.965128
Penicillium	0.0737218	0.98974	0.0176188	0.965128
Arthroderma	0.185373	0.98974	0.411724	0.965128
Cryptococcus	0.430253	0.98974	0.831612	0.965128
Coccidioides	0.425906	0.98974	0.430147	0.965128
Rhizopus	0.847005	0.98974	0.862529	0.965128
Alternaria	0.226956	0.98974	0.511673	0.965128
Rhodotorula	0.380204	0.98974	0.158022	0.965128
Candida	0.871229	0.98974	0.32532	0.965128
Malassezia	0.740655	0.98974	0.475209	0.965128
Geotrichum	0.488515	0.98974	0.149665	0.965128
Nosema	0.918091	0.98974	0.400634	0.965128
Cunninghamella	0.77349	0.98974	0.948237	0.985278
Microsporum	0.188533	0.98974	0.640385	0.965128
Ajellomyces	0.703545	0.98974	0.100347	0.965128
Bipolaris	0.505404	0.98974	0.370175	0.965128
Aspergillus	0.160486	0.98974	0.228246	0.965128
Paracoccidioides	0.382754	0.98974	0.153928	0.965128
Babesia	0.885852	0.98974	0.232897	0.965128
Prosthodendrium	0.592962	0.98974	0.51036	0.965128
Pseudoterranova	0.805184	0.98974	0.828013	0.965128
Ascaris	0.444934	0.98974	0.69045	0.965128
Angiostrongylus	0.543473	0.98974	0.899066	0.965128
Fasciolopsis	0.901362	0.98974	0.596113	0.965128
Acanthamoeba	0.518498	0.98974	0.283359	0.965128
Leishmania	0.277359	0.98974	0.669583	0.965128
Paragonimus	0.474608	0.98974	0.416264	0.965128
Trichinella	0.402531	0.98974	0.507803	0.965128
Naegleria	0.228633	0.98974	0.734549	0.965128
Toxocara	0.0481854	0.98974	0.223033	0.965128
Capillaria	0.690063	0.98974	0.740916	0.965128
Armillifer	0.350433	0.98974	0.136077	0.965128
Plasmodium	0.751538	0.98974	0.0796483	0.965128
Mansonella	0.308142	0.98974	0.0635081	0.965128
Dirofilaria	0.108274	0.98974	0.276823	0.965128
Taenia	0.0570798	0.98974	0.17767	0.965128
Necator	0.843086	0.98974	0.43375	0.965128
Onchocerca	0.723708	0.98974	0.138275	0.965128
Diphyllobothrium	0.440879	0.98974	0.382424	0.965128
Entamoeba	0.26912	0.98974	0.844059	0.965128
Sarcocystis	0.919305	0.98974	0.355288	0.965128

## Sheet: BRER_DF
Organism	DF.Survival.P	adj.DF.Survival.P	DF.cox.P	adj.DF.cox.P
Poxviridae	0.790832	0.978205	0.198399	0.860922
Flaviviridae	0.866988	0.978205	0.449327	0.877271
Adenoviridae	0.7213	0.978205	0.341383	0.860922
Baculoviridae	0.408256	0.978205	0.321724	0.860922
Herpesviridae	0.63433	0.978205	0.498616	0.877271
Nodaviridae	0.6433	0.978205	0.808192	0.926343
Reoviridae	0.448309	0.978205	0.167068	0.860922
Picornaviridae	0.81268	0.978205	0.360055	0.872442
Hepadnaviridae	0.979685	0.979685	0.525693	0.885198
Coronaviridae	0.187607	0.978205	0.221388	0.860922
Retroviridae	0.626279	0.978205	0.350746	0.860922
Papillomaviridae	0.783747	0.978205	0.215832	0.860922
Arenaviridae	0.823605	0.978205	0.260817	0.860922
Orthomyxoviridae	0.762115	0.978205	0.084616	0.860922
Parvoviridae	0.789125	0.978205	0.281724	0.860922
Alloherpesviridae	0.205876	0.978205	0.1573	0.860922
Anelloviridae	0.85121	0.978205	0.209495	0.860922
Caliciviridae	0.95967	0.978205	0.281459	0.860922
Iridoviridae	0.553429	0.978205	0.793683	0.926343
Polyomaviridae	0.780672	0.978205	0.257881	0.860922
Hepeviridae	0.535814	0.978205	0.807283	0.926343
Rhabdoviridae	0.449685	0.978205	0.130861	0.860922
Paramyxoviridae	0.9121	0.978205	0.103452	0.860922
Filoviridae	0.714078	0.978205	0.143407	0.860922
Astroviridae	0.390466	0.978205	0.502952	0.877271
Circoviridae	0.381697	0.978205	0.338516	0.860922
Chlamydia	0.380503	0.978205	0.846109	0.940674
Brucella	0.14252	0.978205	0.667426	0.920755
Lactobacillus	0.78075	0.978205	0.710494	0.926343
Shewanella	0.36828	0.978205	0.074769	0.860922
Escherichia	0.926557	0.978205	0.515222	0.877271
Yersinia	0.477599	0.978205	0.255767	0.860922
Bordetella	0.419861	0.978205	0.683073	0.926343
Chlamydophila	0.711775	0.978205	0.582444	0.885198
Enterococcus	0.374874	0.978205	0.788408	0.926343
Rickettsia	0.638016	0.978205	0.138067	0.860922
Streptococcus	0.232991	0.978205	0.778189	0.926343
Arcanobacterium	0.960908	0.978205	0.715913	0.926343
Aeromonas	0.675568	0.978205	0.541831	0.885198
Alcaligenes	0.892229	0.978205	0.436722	0.877271
Salmonella	0.693426	0.978205	0.582351	0.885198
Mycobacterium	0.443277	0.978205	0.500374	0.877271
Pediococcus	0.336208	0.978205	0.79129	0.926343
Mycoplasma	0.794378	0.978205	0.437225	0.877271
Pseudomonas	0.349555	0.978205	0.438202	0.877271
Sphingobacterium	0.63282	0.978205	0.557357	0.885198
Propionibacterium	0.13391	0.978205	0.808712	0.926343
Bartonella	0.882002	0.978205	0.336968	0.860922
Pasteurella	0.92671	0.978205	0.741086	0.926343
Francisella	0.769005	0.978205	0.82953	0.933221
Eikenella	0.554611	0.978205	0.303182	0.860922
Kingella	0.932573	0.978205	0.349294	0.860922
Arcobacter	0.424641	0.978205	0.891933	0.970297
Staphylococcus	0.57428	0.978205	0.512923	0.877271
Comamonas	0.915835	0.978205	0.41223	0.877271
Mobiluncus	0.333681	0.978205	0.484247	0.877271
Haemophilus	0.7047	0.978205	0.636849	0.904996
Edwardsiella	0.157248	0.978205	0.755097	0.926343
Klebsiella	0.048903	0.978205	0.276459	0.860922
Lactococcus	0.807846	0.978205	0.39205	0.877271
Flavobacterium	0.171095	0.978205	0.179643	0.860922
Brevundimonas	0.592827	0.978205	0.936262	0.970297
Anaplasma	0.601562	0.978205	0.143359	0.860922
Bacillus	0.755478	0.978205	0.511174	0.877271
Proteus	0.295032	0.978205	0.758164	0.926343
Simkania	0.25885	0.978205	0.286498	0.860922
Helicobacter	0.728012	0.978205	0.758523	0.926343
Neisseria	0.483092	0.978205	0.454246	0.877271
Clostridium	0.44649	0.978205	0.16414	0.860922
Providencia	0.754731	0.978205	0.827186	0.933221
Sphingomonas	0.870667	0.978205	0.967659	0.970297
Gemella	0.453027	0.978205	0.564091	0.885198
Ureaplasma	0.842538	0.978205	0.469262	0.877271
Cardiobacterium	0.693184	0.978205	0.632764	0.904996
Shigella	0.419951	0.978205	0.079917	0.860922
Treponema	0.391486	0.978205	0.70008	0.926343
Listeria	0.729978	0.978205	0.572829	0.885198
Prevotella	0.291683	0.978205	0.969781	0.970297
Vibrio	0.827871	0.978205	0.394291	0.877271
Capnocytophaga	0.716245	0.978205	0.678178	0.926343
Bifidobacterium	0.078697	0.978205	0.480971	0.877271
Peptostreptococcus	0.242191	0.978205	0.124704	0.860922
Actinobacillus	0.936124	0.978205	0.281689	0.860922
Aerococcus	0.068699	0.978205	0.391292	0.877271
Actinomyces	0.13483	0.978205	0.275556	0.860922
Acinetobacter	0.912914	0.978205	0.604183	0.885198
Agrobacterium	0.868684	0.978205	0.917529	0.970297
Stenotrophomonas	0.047986	0.978205	0.045892	0.860922
Borrelia	0.06863	0.978205	0.138307	0.860922
Orientia	0.663434	0.978205	0.442903	0.877271
Porphyromonas	0.700247	0.978205	0.186084	0.860922
Legionella	0.414173	0.978205	0.601287	0.885198
Bacteroides	0.80605	0.978205	0.907625	0.970297
Leptospira	0.757295	0.978205	0.481573	0.877271
Serratia	0.819622	0.978205	0.549534	0.885198
Campylobacter	0.346699	0.978205	0.286739	0.860922
Coxiella	0.765422	0.978205	0.835527	0.934406
Burkholderia	0.693431	0.978205	0.408527	0.877271
Chryseobacterium	0.707841	0.978205	0.95308	0.970297
Azorhizobium	0.644472	0.978205	0.303315	0.860922
Brevibacillus	0.089621	0.978205	0.329173	0.860922
Fusobacterium	0.119698	0.978205	0.344135	0.860922
Corynebacterium	0.496841	0.978205	0.207466	0.860922
Methylobacterium	0.586394	0.978205	0.305466	0.860922
Ehrlichia	0.792791	0.978205	0.965414	0.970297
Wolbachia	0.69146	0.978205	0.475368	0.877271
Cladophialophora	0.373002	0.978205	0.216364	0.860922
Fonsecaea	0.354485	0.978205	0.193959	0.860922
Pleistophora	0.274015	0.978205	0.588006	0.885198
Absidia	0.37471	0.978205	0.073665	0.860922
Heteroconium	0.129733	0.978205	0.163676	0.860922
Phialophora	0.581531	0.978205	0.104604	0.860922
Cryptococcus	0.753931	0.978205	0.52998	0.885198
Trichosporon	0.793516	0.978205	0.231645	0.860922
Fusarium	0.790283	0.978205	0.558369	0.885198
Saccharomyces	0.247168	0.978205	0.602204	0.885198
Rhodotorula	0.397167	0.978205	0.806445	0.926343
Mucor	0.879042	0.978205	0.746781	0.926343
Coccidioides	0.271937	0.978205	0.042371	0.860922
Alternaria	0.443192	0.978205	0.165249	0.860922
Bipolaris	0.499952	0.978205	0.257585	0.860922
Candida	0.789715	0.978205	0.091247	0.860922
Pseudallescheria	0.671595	0.978205	0.745568	0.926343
Madurella	0.437379	0.978205	0.909962	0.970297
Cladosporium	0.918326	0.978205	0.506037	0.877271
Epidermophyton	0.235983	0.978205	0.265677	0.860922
Encephalitozoon	0.250654	0.978205	0.561382	0.885198
Paecilomyces	0.440769	0.978205	0.498604	0.877271
Malassezia	0.955091	0.978205	0.768192	0.926343
Piedraia	0.131431	0.978205	0.11098	0.860922
Penicillium	0.368565	0.978205	0.281256	0.860922
Cunninghamella	0.090747	0.978205	0.75505	0.926343
Trichophyton	0.967812	0.978205	0.700301	0.926343
Acremonium	0.617796	0.978205	0.726281	0.926343
Rhizomucor	0.857208	0.978205	0.708666	0.926343
Nosema	0.826288	0.978205	0.510334	0.877271
Rhizopus	0.314275	0.978205	0.032274	0.860922
Aspergillus	0.737033	0.978205	0.588643	0.885198
Pneumocystis	0.558654	0.978205	0.86075	0.945824
Ajellomyces	0.92312	0.978205	0.312771	0.860922
Geotrichum	0.058163	0.978205	0.317336	0.860922
Paracoccidioides	0.073288	0.978205	0.261739	0.860922
Arthroderma	0.421332	0.978205	0.044119	0.860922
Babesia	0.957301	0.978205	0.288917	0.860922
Echinococcus	0.616909	0.978205	0.624188	0.900546
Contracaecum	0.60969	0.978205	0.434248	0.877271
Pseudoterranova	0.583076	0.978205	0.950081	0.970297
Leishmania	0.560469	0.978205	0.786244	0.926343
Anisakis	0.923592	0.978205	0.695465	0.926343
Angiostrongylus	0.903364	0.978205	0.318232	0.860922
Acanthamoeba	0.910284	0.978205	0.415258	0.877271
Fasciolopsis	0.348804	0.978205	0.151492	0.860922
Ancylostoma	0.72151	0.978205	0.910568	0.970297
Dicrocoelium	0.854283	0.978205	0.652855	0.920755
Paragonimus	0.112627	0.978205	0.962923	0.970297
Ascaris	0.440322	0.978205	0.776576	0.926343
Echinostoma	0.732373	0.978205	0.268231	0.860922
Haplorchis	0.355741	0.978205	0.273498	0.860922
Hymenolepis	0.542016	0.978205	0.970297	0.970297
Sarcocystis	0.733444	0.978205	0.467082	0.877271
Neodiplostomum	0.026267	0.978205	0.135091	0.860922
Toxocara	0.593823	0.978205	0.251754	0.860922
Capillaria	0.613911	0.978205	0.942777	0.970297
Gnathostoma	0.786972	0.978205	0.926274	0.970297
Trypanosoma	0.59344	0.978205	0.658021	0.920755
Schistosoma	0.06954	0.978205	0.097711	0.860922
Theileria	0.755975	0.978205	0.829053	0.933221
Onchocerca	0.501264	0.978205	0.598592	0.885198
Diphyllobothrium	0.398011	0.978205	0.414053	0.877271
Balamuthia	0.45015	0.978205	0.590501	0.885198
Naegleria	0.103157	0.978205	0.095662	0.860922
Prosthodendrium	0.378374	0.978205	0.291832	0.860922
Trichuris	0.402336	0.978205	0.512855	0.877271
Brugia	0.377285	0.978205	0.932285	0.970297
Plasmodium	0.071363	0.978205	0.017713	0.860922
Trichomonas	0.321822	0.978205	0.152485	0.860922
Taenia	0.404801	0.978205	0.092991	0.860922
Trichinella	0.500503	0.978205	0.194239	0.860922
Dirofilaria	0.176726	0.978205	0.059529	0.860922
Necator	0.673074	0.978205	0.376375	0.877271
Enterobius	0.973029	0.978205	0.896003	0.970297
Mansonella	0.212806	0.978205	0.319327	0.860922
Entamoeba	0.693696	0.978205	0.398695	0.877271
Armillifer	0.971025	0.978205	0.436357	0.877271
Giardia	0.939161	0.978205	0.616882	0.896852
Loa	0.940817	0.978205	0.666185	0.920755
Thelazia	0.182731	0.978205	0.339446	0.860922
Balantidium	0.796795	0.978205	0.852046	0.941735
Strongyloides	0.856519	0.978205	0.804704	0.926343

## Sheet: BRER_Survival
Organism	Survival.P	adj.Survival.P	survival.cox.P	adj.survival.cox.P
Poxviridae	0.862835	0.96831	0.731211	0.987605
Flaviviridae	0.994031	0.996493	0.891633	0.987605
Adenoviridae	0.124544	0.592885	0.37411	0.787864
Baculoviridae	0.273075	0.660246	0.519178	0.917053
Herpesviridae	0.111483	0.592885	0.375173	0.787864
Nodaviridae	0.0803185	0.54215	0.228555	0.748093
Reoviridae	0.772608	0.924196	0.952287	0.987605
Picornaviridae	0.678873	0.894895	0.633983	0.962349
Hepadnaviridae	0.119378	0.592885	0.492149	0.894386
Coronaviridae	0.917452	0.996493	0.945839	0.987605
Retroviridae	0.270243	0.660246	0.638678	0.962349
Papillomaviridae	0.588404	0.858264	0.944569	0.987605
Arenaviridae	0.610728	0.862074	0.60783	0.962349
Orthomyxoviridae	0.344998	0.712806	0.840822	0.987605
Parvoviridae	0.43787	0.757346	0.692573	0.981663
Alloherpesviridae	0.676958	0.894895	0.754704	0.987605
Anelloviridae	0.612821	0.862074	0.871626	0.987605
Caliciviridae	0.217607	0.656957	0.898672	0.987605
Iridoviridae	0.269107	0.660246	0.8231	0.987605
Polyomaviridae	0.697862	0.894895	0.363447	0.780585
Hepeviridae	0.0182579	0.494397	0.197708	0.748093
Rhabdoviridae	0.376532	0.712806	0.755494	0.987605
Paramyxoviridae	0.664189	0.894895	0.808712	0.987605
Filoviridae	0.466536	0.767821	0.86359	0.987605
Astroviridae	0.0425329	0.494397	0.050073	0.619998
Circoviridae	0.691491	0.894895	0.663385	0.964459
Chlamydia	0.710234	0.894895	0.971888	0.987605
Brucella	0.183468	0.656957	0.300453	0.771947
Lactobacillus	0.0562945	0.494397	0.236571	0.748093
Shewanella	0.737415	0.905009	0.226648	0.748093
Escherichia	0.130044	0.59947	0.239894	0.748093
Yersinia	0.387614	0.720751	0.898801	0.987605
Bordetella	0.172384	0.652971	0.236696	0.748093
Chlamydophila	0.253201	0.660246	0.641508	0.962349
Enterococcus	0.279488	0.660291	0.242134	0.748093
Rickettsia	0.172744	0.652971	0.900904	0.987605
Streptococcus	0.275976	0.660246	0.818834	0.987605
Arcanobacterium	0.243673	0.660246	0.33346	0.771947
Aeromonas	0.444268	0.757346	0.109302	0.667714
Alcaligenes	0.0364068	0.494397	0.0392225	0.619998
Salmonella	0.804057	0.934725	0.787805	0.987605
Mycobacterium	0.344443	0.712806	0.261718	0.760994
Pediococcus	0.527936	0.822606	0.694548	0.981663
Mycoplasma	0.85666	0.96831	0.538079	0.92227
Pseudomonas	0.0208741	0.494397	0.361471	0.780585
Sphingobacterium	0.162176	0.638569	0.118031	0.697119
Propionibacterium	0.121009	0.592885	0.32355	0.771947
Bartonella	0.719162	0.900143	0.945506	0.987605
Pasteurella	0.409343	0.723045	0.898998	0.987605
Francisella	0.979441	0.996493	0.546531	0.92227
Eikenella	0.0490424	0.494397	0.042744	0.619998
Kingella	0.101636	0.592885	0.0457565	0.619998
Arcobacter	0.366052	0.712806	0.339003	0.771947
Staphylococcus	0.846679	0.96399	0.863244	0.987605
Comamonas	0.0647511	0.509915	0.0387607	0.619998
Mobiluncus	0.124336	0.592885	0.168028	0.748093
Haemophilus	0.685398	0.894895	0.748432	0.987605
Edwardsiella	0.0983196	0.592885	0.235806	0.748093
Klebsiella	0.954927	0.996493	0.963688	0.987605
Lactococcus	0.977707	0.996493	0.880298	0.987605
Flavobacterium	0.043829	0.494397	0.0234696	0.619998
Brevundimonas	0.0224488	0.494397	0.109486	0.667714
Anaplasma	0.254665	0.660246	0.978063	0.988523
Bacillus	0.370885	0.712806	0.242837	0.748093
Proteus	0.0456587	0.494397	0.360845	0.780585
Simkania	0.446128	0.757346	0.476805	0.894386
Helicobacter	0.329058	0.712806	0.957531	0.987605
Neisseria	0.953906	0.996493	0.765462	0.987605
Clostridium	0.743201	0.906226	0.490171	0.894386
Providencia	0.54355	0.833018	0.440494	0.892885
Sphingomonas	0.530994	0.822606	0.309534	0.771947
Gemella	0.377146	0.712806	0.0731288	0.667714
Ureaplasma	0.0414744	0.494397	0.286374	0.771947
Cardiobacterium	0.500516	0.801674	0.0335553	0.619998
Shigella	0.39426	0.723045	0.488576	0.894386
Treponema	0.983515	0.996493	0.598264	0.962349
Listeria	0.21701	0.656957	0.145528	0.748093
Prevotella	0.0511983	0.494397	0.33694	0.771947
Vibrio	0.64355	0.887817	0.812945	0.987605
Capnocytophaga	0.143189	0.617887	0.0568686	0.619998
Bifidobacterium	0.193665	0.656957	0.545555	0.92227
Peptostreptococcus	0.26174	0.660246	0.18624	0.748093
Actinobacillus	0.117434	0.592885	0.0133636	0.619998
Aerococcus	0.156616	0.636523	0.215547	0.748093
Actinomyces	0.0551136	0.494397	0.141744	0.748093
Acinetobacter	0.221196	0.656957	0.079902	0.667714
Agrobacterium	0.705111	0.894895	0.610138	0.962349
Stenotrophomonas	0.369011	0.712806	0.189929	0.748093
Borrelia	0.469846	0.767821	0.300704	0.771947
Orientia	0.219892	0.656957	0.0982837	0.667714
Porphyromonas	0.996493	0.996493	0.25841	0.760994
Legionella	0.296753	0.679656	0.695994	0.981663
Bacteroides	0.975728	0.996493	0.631059	0.962349
Leptospira	0.365366	0.712806	0.280205	0.771947
Serratia	0.76873	0.924196	0.903494	0.987605
Campylobacter	0.56833	0.852495	0.489378	0.894386
Coxiella	0.513176	0.808253	0.534448	0.92227
Burkholderia	0.790959	0.934725	0.887553	0.987605
Chryseobacterium	0.0421244	0.494397	0.643607	0.962349
Azorhizobium	0.262008	0.660246	0.583349	0.962349
Brevibacillus	0.136843	0.615793	0.971929	0.987605
Fusobacterium	0.625439	0.869177	0.219921	0.748093
Corynebacterium	0.448798	0.757346	0.491857	0.894386
Methylobacterium	0.322836	0.712806	0.770625	0.987605
Ehrlichia	0.878318	0.970773	0.953803	0.987605
Wolbachia	0.728725	0.901843	0.609118	0.962349
Cladophialophora	0.257403	0.660246	0.054514	0.619998
Fonsecaea	0.0601647	0.494397	0.0511256	0.619998
Pleistophora	0.125478	0.592885	0.0905078	0.667714
Absidia	0.188487	0.656957	0.91091	0.987605
Heteroconium	0.225937	0.656957	0.0337223	0.619998
Phialophora	0.183332	0.656957	0.0350287	0.619998
Cryptococcus	0.257946	0.660246	0.456535	0.894386
Trichosporon	0.236928	0.660246	0.436555	0.892885
Fusarium	0.982873	0.996493	0.0838693	0.667714
Saccharomyces	0.0328979	0.494397	0.0289796	0.619998
Rhodotorula	0.216418	0.656957	0.325548	0.771947
Mucor	0.551865	0.83442	0.283339	0.771947
Coccidioides	0.59672	0.858264	0.736752	0.987605
Alternaria	0.388977	0.720751	0.0590474	0.619998
Bipolaris	0.24307	0.660246	0.330829	0.771947
Candida	0.359905	0.712806	0.778544	0.987605
Pseudallescheria	0.0749024	0.524317	0.170876	0.748093
Madurella	0.730064	0.901843	0.193972	0.748093
Cladosporium	0.203652	0.656957	0.122371	0.700855
Epidermophyton	0.814118	0.938222	0.89783	0.987605
Encephalitozoon	0.218162	0.656957	0.167633	0.748093
Paecilomyces	0.480097	0.775542	0.901194	0.987605
Malassezia	0.222852	0.656957	0.175759	0.748093
Piedraia	0.113394	0.592885	0.0630554	0.627235
Penicillium	0.878084	0.970773	0.968228	0.987605
Cunninghamella	0.865843	0.96831	0.109519	0.667714
Trichophyton	0.290144	0.677003	0.245406	0.748093
Acremonium	0.1199	0.592885	0.0429369	0.619998
Rhizomucor	0.374189	0.712806	0.100856	0.667714
Nosema	0.803361	0.934725	0.657978	0.964459
Rhizopus	0.702892	0.894895	0.380199	0.789643
Aspergillus	0.93739	0.996493	0.526841	0.921971
Pneumocystis	0.40431	0.723045	0.0972944	0.667714
Ajellomyces	0.513045	0.808253	0.444081	0.892885
Geotrichum	0.0692885	0.523821	0.086985	0.667714
Paracoccidioides	0.751003	0.909869	0.613742	0.962349
Arthroderma	0.346137	0.712806	0.94812	0.987605
Babesia	0.918808	0.996493	0.764039	0.987605
Echinococcus	0.0234497	0.494397	0.138346	0.748093
Contracaecum	0.0251033	0.494397	0.946737	0.987605
Pseudoterranova	0.408109	0.723045	0.500452	0.900623
Leishmania	0.200436	0.656957	0.224913	0.748093
Anisakis	0.370384	0.712806	0.489275	0.894386
Angiostrongylus	0.151812	0.636523	0.858454	0.987605
Acanthamoeba	0.371546	0.712806	0.726651	0.987605
Fasciolopsis	0.376542	0.712806	0.352015	0.780585
Ancylostoma	0.238035	0.660246	0.318204	0.771947
Dicrocoelium	0.471255	0.767821	0.997734	0.997734
Paragonimus	0.0207854	0.494397	0.166734	0.748093
Ascaris	0.962858	0.996493	0.829006	0.987605
Echinostoma	0.596639	0.858264	0.97169	0.987605
Haplorchis	0.441793	0.757346	0.830477	0.987605
Hymenolepis	0.706821	0.894895	0.604181	0.962349
Sarcocystis	0.667524	0.894895	0.228425	0.748093
Neodiplostomum	0.401858	0.723045	0.846677	0.987605
Toxocara	0.453548	0.758589	0.725009	0.987605
Capillaria	0.599422	0.858264	0.334952	0.771947
Gnathostoma	0.819617	0.938834	0.353675	0.780585
Trypanosoma	0.0336116	0.494397	0.305498	0.771947
Schistosoma	0.915904	0.996493	0.505111	0.900623
Theileria	0.143847	0.617887	0.309101	0.771947
Onchocerca	0.0995766	0.592885	0.855382	0.987605
Diphyllobothrium	0.0737703	0.524317	0.214932	0.748093
Balamuthia	0.968609	0.996493	0.281053	0.771947
Naegleria	0.655633	0.894895	0.468316	0.894386
Prosthodendrium	0.298473	0.679656	0.268885	0.769989
Trichuris	0.0600197	0.494397	0.158884	0.748093
Brugia	0.0339385	0.494397	0.257971	0.760994
Plasmodium	0.806139	0.934725	0.910087	0.987605
Trichomonas	0.203573	0.656957	0.0437062	0.619998
Taenia	0.158289	0.636523	0.625089	0.962349
Trichinella	0.5991	0.858264	0.993509	0.997734
Dirofilaria	0.54653	0.833018	0.451863	0.894386
Necator	0.303359	0.682558	0.949693	0.987605
Enterobius	0.615767	0.862074	0.691445	0.981663
Mansonella	0.93656	0.996493	0.584759	0.962349
Entamoeba	0.955212	0.996493	0.646658	0.962349
Armillifer	0.991732	0.996493	0.660321	0.964459
Giardia	0.0222615	0.494397	0.0941167	0.667714
Loa	0.586054	0.858264	0.709074	0.987605
Thelazia	0.796205	0.934725	0.235111	0.748093
Balantidium	0.667639	0.894895	0.226054	0.748093
Strongyloides	0.0424051	0.494397	0.0487619	0.619998

## Sheet: BRTN_DF
Organism	DF.Survival.P	adj.DF.Survival.P	DF.cox.P	adj.DF.cox.P
Adenoviridae	0.785792	0.947462	0.767268	0.954768
Retroviridae	0.678134	0.947462	0.635592	0.954768
Hepadnaviridae	0.646161	0.947462	0.549106	0.954768
Baculoviridae	0.946668	0.975796	0.580891	0.954768
Polyomaviridae	0.451132	0.947462	0.525466	0.954768
Coronaviridae	0.844214	0.947462	0.667219	0.954768
Herpesviridae	0.206543	0.89569	0.605486	0.954768
Papillomaviridae	0.876756	0.947462	0.81257	0.954768
Reoviridae	0.232428	0.89569	0.498639	0.954768
Flaviviridae	0.49441	0.947462	0.891007	0.954768
Poxviridae	0.46643	0.947462	0.783978	0.954768
Nodaviridae	0.005826	0.271827	0.116608	0.954768
Arenaviridae	0.234986	0.89569	0.778409	0.954768
Parvoviridae	0.488096	0.947462	0.765342	0.954768
Alloherpesviridae	0.42238	0.947462	0.230471	0.954768
Circoviridae	0.823449	0.947462	0.485161	0.954768
Rhabdoviridae	0.209607	0.89569	0.416987	0.954768
Caliciviridae	0.410952	0.947462	0.574778	0.954768
Anelloviridae	0.729981	0.947462	0.734494	0.954768
Picornaviridae	0.503398	0.947462	0.739059	0.954768
Iridoviridae	0.687883	0.947462	0.912017	0.954768
Orthomyxoviridae	0.380267	0.947462	0.637914	0.954768
Paramyxoviridae	0.778009	0.947462	0.610245	0.954768
Mobiluncus	0.763053	0.947462	0.748801	0.954768
Chlamydia	0.070418	0.786332	0.270291	0.954768
Simkania	0.764686	0.947462	0.673901	0.954768
Staphylococcus	0.325516	0.947462	0.540042	0.954768
Neisseria	0.496879	0.947462	0.947556	0.963875
Mycoplasma	0.097515	0.80972	0.968216	0.968216
Salmonella	0.497339	0.947462	0.8614	0.954768
Bacillus	0.026573	0.445099	0.033335	0.954768
Yersinia	0.863754	0.947462	0.899195	0.954768
Brucella	0.105128	0.80972	0.252243	0.954768
Bifidobacterium	0.325504	0.947462	0.498076	0.954768
Shewanella	0.797696	0.947462	0.87706	0.954768
Mycobacterium	0.258949	0.913137	0.801776	0.954768
Streptococcus	0.240633	0.89569	0.326064	0.954768
Haemophilus	0.193885	0.89569	0.38444	0.954768
Peptostreptococcus	0.510289	0.947462	0.363147	0.954768
Shigella	0.727212	0.947462	0.442633	0.954768
Fusobacterium	0.98347	0.983561	0.875216	0.954768
Prevotella	0.381584	0.947462	0.224666	0.954768
Sphingomonas	0.855609	0.947462	0.204424	0.954768
Pseudomonas	0.86306	0.947462	0.365019	0.954768
Rickettsia	0.838977	0.947462	0.094911	0.954768
Aggregatibacter	0.866744	0.947462	0.424095	0.954768
Vibrio	0.637109	0.947462	0.545384	0.954768
Cryptococcus	0.204969	0.89569	0.158662	0.954768
Trichosporon	0.797609	0.947462	0.674013	0.954768
Mucor	0.008114	0.271827	0.829134	0.954768
Penicillium	0.167343	0.89569	0.714778	0.954768
Malassezia	0.715352	0.947462	0.621297	0.954768
Trichophyton	0.050254	0.67341	0.212933	0.954768
Candida	0.219882	0.89569	0.392019	0.954768
Bipolaris	0.386531	0.947462	0.612091	0.954768
Pseudoterranova	0.463079	0.947462	0.540599	0.954768
Trichuris	0.837649	0.947462	0.687701	0.954768
Ascaris	0.465883	0.947462	0.744274	0.954768
Plagiorchis	0.108768	0.80972	0.949488	0.963875
Toxocara	0.012593	0.281233	0.112836	0.954768
Echinostoma	0.860936	0.947462	0.402707	0.954768
Trichostrongylus	0.790925	0.947462	0.554059	0.954768
Babesia	0.935021	0.975796	0.321839	0.954768
Balamuthia	0.784931	0.947462	0.784149	0.954768
Diphyllobothrium	0.85239	0.947462	0.760046	0.954768
Schistosoma	0.924014	0.975796	0.20484	0.954768
Acanthamoeba	0.983561	0.983561	0.128738	0.954768

## Sheet: BRTN_Survival
Organism	Survival.P	adj.Survival.P	survival.cox.P	adj.survival.cox.P
Adenoviridae	0.94757	0.975563	0.789437	0.974551
Retroviridae	0.550053	0.918144	0.572406	0.974551
Hepadnaviridae	0.341289	0.799588	0.247397	0.974551
Baculoviridae	0.981517	0.981517	0.56203	0.974551
Polyomaviridae	0.0700292	0.640967	0.147939	0.974551
Coronaviridae	0.941294	0.975563	0.89153	0.974551
Herpesviridae	0.466736	0.868647	0.649505	0.974551
Papillomaviridae	0.688409	0.960904	0.863061	0.974551
Reoviridae	0.0704898	0.640967	0.325088	0.974551
Flaviviridae	0.726432	0.975563	0.910193	0.974551
Poxviridae	0.182783	0.784757	0.929898	0.974551
Nodaviridae	0.00614615	0.411792	0.287176	0.974551
Arenaviridae	0.311394	0.784757	0.857391	0.974551
Parvoviridae	0.537946	0.918144	0.520211	0.974551
Alloherpesviridae	0.303359	0.784757	0.273332	0.974551
Circoviridae	0.484818	0.877914	0.854254	0.974551
Rhabdoviridae	0.802183	0.975563	0.821678	0.974551
Caliciviridae	0.81722	0.975563	0.857631	0.974551
Anelloviridae	0.938653	0.975563	0.983758	0.983758
Picornaviridae	0.368302	0.822456	0.457367	0.974551
Iridoviridae	0.316245	0.784757	0.517135	0.974551
Orthomyxoviridae	0.219001	0.784757	0.930914	0.974551
Paramyxoviridae	0.671105	0.956681	0.87512	0.974551
Mobiluncus	0.159645	0.784757	0.605383	0.974551
Chlamydia	0.0861	0.640967	0.283322	0.974551
Simkania	0.46285	0.868647	0.708415	0.974551
Staphylococcus	0.111184	0.744934	0.332978	0.974551
Neisseria	0.303127	0.784757	0.691053	0.974551
Mycoplasma	0.583041	0.918144	0.595959	0.974551
Salmonella	0.642109	0.935246	0.569606	0.974551
Bacillus	0.295364	0.784757	0.425123	0.974551
Yersinia	0.860964	0.975563	0.843645	0.974551
Brucella	0.215045	0.784757	0.863019	0.974551
Bifidobacterium	0.30788	0.784757	0.584259	0.974551
Shewanella	0.259633	0.784757	0.463903	0.974551
Mycobacterium	0.544559	0.918144	0.958867	0.983758
Streptococcus	0.843764	0.975563	0.551033	0.974551
Haemophilus	0.0834909	0.640967	0.130073	0.974551
Peptostreptococcus	0.273069	0.784757	0.710818	0.974551
Shigella	0.34609	0.799588	0.899452	0.974551
Fusobacterium	0.395917	0.828951	0.457967	0.974551
Prevotella	0.910152	0.975563	0.475719	0.974551
Sphingomonas	0.866684	0.975563	0.653708	0.974551
Pseudomonas	0.831685	0.975563	0.474356	0.974551
Rickettsia	0.817933	0.975563	0.221154	0.974551
Aggregatibacter	0.799565	0.975563	0.824947	0.974551
Vibrio	0.164769	0.784757	0.747	0.974551
Cryptococcus	0.173084	0.784757	0.142479	0.974551
Trichosporon	0.244126	0.784757	0.452713	0.974551
Mucor	0.0717484	0.640967	0.801184	0.974551
Penicillium	0.0814859	0.640967	0.369676	0.974551
Malassezia	0.298523	0.784757	0.205479	0.974551
Trichophyton	0.0160935	0.539132	0.201985	0.974551
Candida	0.888567	0.975563	0.969558	0.983758
Bipolaris	0.0478059	0.640967	0.303614	0.974551
Pseudoterranova	0.408714	0.829813	0.655926	0.974551
Trichuris	0.380539	0.822456	0.359966	0.974551
Ascaris	0.60296	0.918144	0.402273	0.974551
Plagiorchis	0.889371	0.975563	0.221226	0.974551
Toxocara	0.122843	0.748226	0.0699797	0.974551
Echinostoma	0.961002	0.975563	0.419924	0.974551
Trichostrongylus	0.42634	0.84014	0.465401	0.974551
Babesia	0.584034	0.918144	0.609684	0.974551
Balamuthia	0.7622	0.975563	0.775347	0.974551
Diphyllobothrium	0.602796	0.918144	0.606575	0.974551
Schistosoma	0.621023	0.924635	0.804297	0.974551
Acanthamoeba	0.830475	0.975563	0.230097	0.974551
