# Supplementary material for: Prognostic correlations with the microbiome of breast cancer subtypes
Source: Cell Death Dis. 2021 Sep 4;12(9):831. doi: 10.1038/s41419-021-04092-x (PMC8418604; doi:10.1038/s41419-021-04092-x)
Supplement: Supplementary file 11 — Supplementary Table S9 [file 41419_2021_4092_MOESM11_ESM.xlsx]

## Sheet: BRER.survival
	coef	exp(coef)	se(coef)	z	Pr(>|z|)
TumorSize.StageT2	1.19617	3.30743	0.88865	1.34605	0.178285
TumorSize.StageT3	-0.838339	0.432428	1.17787	-0.711743	0.476624
AJCCStageGroupPath2	-0.114977	0.891387	0.934235	-0.123071	0.902051
AJCCStageGroupPath3-4	-0.1534	0.857786	1.23418	-0.124294	0.901083
DxAge.Stage> 40	19.0958	1.96424e+08	5285.03	0.00361318	0.997117
Recurrence_StageLOCAL RECURRENCE	-0.614101	0.541127	0.985739	-0.622985	0.533295
Recurrence_StageDISEASE FREE POST TREATMENT	-2.43283	0.0877876	0.605316	-4.01912	5.84168e-05
Recurrence_StageADJACENT/REGIONAL RECURRENCE	-1.67604	0.187113	1.06761	-1.56991	0.116437
Recurrence_StageUNKNOWN	0.90412	2.46976	1.0135	0.892078	0.372351
Grade_DescriptionGrade II	0.0329511	1.0335	0.854886	0.0385444	0.969254
Grade_DescriptionGrade III	-0.246742	0.781342	0.728082	-0.338893	0.73469
Grade_DescriptionNot determined	-1.69459	0.183675	1.039	-1.63098	0.102894
Histology_DescriptionInfiltrating duct carcinoma, NOS	-0.478375	0.61979	0.63558	-0.752659	0.451655
Histology_DescriptionInfiltrating duct mixed w/ other types of carcinoma	0.958009	2.6065	1.27871	0.749199	0.453737
Histology_DescriptionLobular carcinoma, NOS	2.29862	9.96045	0.957574	2.40047	0.0163742
PrimarySite_DescriptionBreast, lower-inner quadrant	1.59894	4.94777	46377.1	3.44768e-05	0.999972
PrimarySite_DescriptionBreast, lower-outer quadrant	19.1099	1.99215e+08	45846	0.000416828	0.999667
PrimarySite_DescriptionBreast, NOS	17.8921	5.8947e+07	45846	0.000390266	0.999689
PrimarySite_DescriptionBreast, overlapping lesion	19.2201	2.22416e+08	45846	0.000419231	0.999666
PrimarySite_DescriptionBreast, upper-inner quadrant	19.1675	2.11024e+08	45846	0.000418084	0.999666
PrimarySite_DescriptionBreast, upper-outer quadrant	19.442	2.77685e+08	45846	0.000424072	0.999662
PrimarySite_DescriptionBreast, central portion	23.2326	1.2297e+10	45846	0.000506754	0.999596

## Sheet: BRER.DF
	coef	exp(coef)	se(coef)	z	Pr(>|z|)
TumorSize.StageT2	18.2797	8.68506e+07	0.810346	22.5579	1.12363e-112
TumorSize.StageT3	-1.42495	0.240521	5128.24	-0.000277863	0.999778
AJCCStageGroupPath2	-17.9714	1.56721e-08	0.810346	-22.1774	5.67454e-109
AJCCStageGroupPath3-4	-16.5206	6.68613e-08	5126.64	-0.00322251	0.997429
DxAge.Stage> 40	-16.5884	6.24805e-08	44165.2	-0.000375599	0.9997
Recurrence_StageLOCAL RECURRENCE	1.08459	2.95821	0.708385	1.53107	0.125753
Recurrence_StageDISEASE FREE POST TREATMENT	-59.5668	1.35048e-26	9742.05	-0.0061144	0.995121
Recurrence_StageADJACENT/REGIONAL RECURRENCE	0.0273083	1.02768	0.698706	0.0390841	0.968823
Grade_DescriptionGrade II	-0.956139	0.384374	5951.14	-0.000160665	0.999872
Grade_DescriptionGrade III	-0.305261	0.736931	0.693402	-0.440237	0.659766
Grade_DescriptionNot determined	2.69815	14.8523	1.10085	2.45098	0.0142469
Histology_DescriptionInfiltrating duct carcinoma, NOS	0.655453	1.92601	0.798362	0.820997	0.411648
Histology_DescriptionInfiltrating duct mixed w/ other types of carcinoma	3.35228	28.5678	39760.8	8.43113e-05	0.999933
Histology_DescriptionLobular carcinoma, NOS	-1.48911	0.225573	1.10085	-1.3527	0.176153
PrimarySite_DescriptionBreast, lower-inner quadrant	-30.4336	6.06525e-14	94939.1	-0.000320559	0.999744
PrimarySite_DescriptionBreast, lower-outer quadrant	-47.9197	1.54439e-21	5743.11	-0.00834385	0.993343
PrimarySite_DescriptionBreast, NOS	-30.6673	4.80154e-14	1.08935	-28.1519	2.27297e-174
PrimarySite_DescriptionBreast, overlapping lesion	-27.8058	8.39628e-13	1.22617	-22.677	7.56371e-114
PrimarySite_DescriptionBreast, upper-inner quadrant	-28.26	5.33137e-13	1.16903	-24.174	4.1783e-129
PrimarySite_DescriptionBreast, upper-outer quadrant	-30.2024	7.64309e-14	0.801153	-37.6986	0
PrimarySite_DescriptionBreast, central portion	-29.7501	1.2014e-13	176127	-0.000168913	0.999865

## Sheet: BRHR.survival
	coef	exp(coef)	se(coef)	z	Pr(>|z|)
TumorSize.StageT2	-0.12107	0.885972	0.429556	-0.281848	0.77806
TumorSize.StageT3	-0.646911	0.523661	0.56607	-1.14281	0.253118
AJCCStageGroupPath2	-0.27313	0.760994	0.432992	-0.630798	0.528173
AJCCStageGroupPath3-4	1.28686	3.62139	0.430282	2.99073	0.00278309
DxAge.Stage> 40	0.927644	2.52854	0.562613	1.64881	0.0991859
Recurrence_StageLOCAL RECURRENCE	-19.7234	2.71794e-09	11713.9	-0.00168375	0.998657
Recurrence_StageDISEASE FREE POST TREATMENT	-3.59382	0.0274932	0.480235	-7.48345	7.23949e-14
Recurrence_StageADJACENT/REGIONAL RECURRENCE	-1.20546	0.299553	0.755529	-1.59552	0.110595
Recurrence_StageNEVER DISEASE FREE	0.0662815	1.06853	0.627277	0.105665	0.915848
Grade_DescriptionGrade II	15.8771	7.85811e+06	0.513685	30.9082	9.2719e-210
Grade_DescriptionGrade III	15.6573	6.30807e+06	0.513685	30.4805	4.73121e-204
Grade_DescriptionNot determined	0	1	11713.9	0	1
Histology_DescriptionInfiltrating duct carcinoma, NOS	16.9088	2.20501e+07	4412.02	0.00383245	0.996942
Histology_DescriptionInfiltrating duct mixed w/ other types of carcinoma	1.4561	4.2892	5180.67	0.000281064	0.999776
Histology_DescriptionLobular carcinoma, NOS	0	1	8417.58	0	1
PrimarySite_DescriptionBreast, lower-inner quadrant	-18.1592	1.29883e-08	4746.14	-0.00382611	0.996947
PrimarySite_DescriptionBreast, lower-outer quadrant	-2.75094	0.063868	0.62807	-4.37998	1.18688e-05
PrimarySite_DescriptionBreast, NOS	-3.46401	0.0313041	1.02813	-3.36924	0.000753756
PrimarySite_DescriptionBreast, overlapping lesion	-1.3298	0.26453	0.45643	-2.91348	0.00357426
PrimarySite_DescriptionBreast, upper-inner quadrant	-0.735641	0.479198	0.578414	-1.27182	0.203436
PrimarySite_DescriptionBreast, upper-outer quadrant	-1.35106	0.258966	0.420569	-3.21245	0.00131607
PrimarySite_DescriptionBreast, central portion	0	1	0.768888	0	1

## Sheet: BRHR.DF
	coef	exp(coef)	se(coef)	z	Pr(>|z|)
TumorSize.StageT2	0.755132	2.12789	0.656655	1.14997	0.250157
TumorSize.StageT3	-8.26622	0.000257055	0.817919	-10.1064	5.17505e-24
AJCCStageGroupPath2	1.7583	5.80255	0.629753	2.79204	0.00523763
AJCCStageGroupPath3-4	5.23889	188.461	0.732736	7.14977	8.69263e-13
DxAge.Stage> 40	-9.9485	4.77991e-05	0.661435	-15.0408	3.96765e-51
Recurrence_StageLOCAL RECURRENCE	-11.4073	1.11143e-05	1.13727	-10.0304	1.12086e-23
Recurrence_StageDISEASE FREE POST TREATMENT	-42.8414	2.47867e-19	6486.38	-0.00660482	0.99473
Recurrence_StageADJACENT/REGIONAL RECURRENCE	-3.04508	0.0475926	0.823699	-3.69683	0.000218306
Recurrence_StageNEVER DISEASE FREE	23.9935	2.63186e+10	260059	9.22621e-05	0.999926
Grade_DescriptionGrade II	-2.65291	0.0704458	0.888414	-2.98612	0.0028254
Grade_DescriptionGrade III	2.68796	14.7016	0.888414	3.02557	0.00248164
Grade_DescriptionNot determined	-1	0.367879	133311	-7.50123e-06	0.999994
Histology_DescriptionInfiltrating duct carcinoma, NOS	8.00792	3004.67	51999.1	0.000154001	0.999877
Histology_DescriptionInfiltrating duct mixed w/ other types of carcinoma	3.69063	40.0701	64366.2	5.7338e-05	0.999954
Histology_DescriptionLobular carcinoma, NOS	0	1	88228.2	0	1
PrimarySite_DescriptionBreast, lower-inner quadrant	-25.7977	6.25491e-12	39141.6	-0.000659085	0.999474
PrimarySite_DescriptionBreast, lower-outer quadrant	-12.8523	2.61998e-06	0.791868	-16.2304	3.07412e-59
PrimarySite_DescriptionBreast, NOS	-15.4956	1.86364e-07	1.10692	-13.9988	1.58617e-44
PrimarySite_DescriptionBreast, overlapping lesion	-12.531	3.61274e-06	0.730885	-17.145	6.84563e-66
PrimarySite_DescriptionBreast, upper-inner quadrant	-9.46516	7.75059e-05	0.629428	-15.0377	4.15744e-51
PrimarySite_DescriptionBreast, upper-outer quadrant	-9.21561	9.94744e-05	0.559627	-16.4674	6.28921e-61
PrimarySite_DescriptionBreast, central portion	0	1	1.11253	0	1

## Sheet: BRTP.survival
	coef	exp(coef)	se(coef)	z	Pr(>|z|)
TumorSize.StageT2	-5.33356	0.00482686	1.92578	-2.76956	0.0056132
TumorSize.StageT3	-5.73953	0.00321628	2.675	-2.14562	0.0319033
AJCCStageGroupPath2	1.81309	6.12936	1.42955	1.2683	0.204692
AJCCStageGroupPath3-4	7.02793	1127.7	2.69391	2.60882	0.00908556
DxAge.Stage> 40	-4.42656	0.0119556	1.82225	-2.42918	0.0151332
Recurrence_StageDISEASE FREE POST TREATMENT	-7.86424	0.000384243	2.46149	-3.19491	0.00139875
Recurrence_StageNEVER DISEASE FREE	-0.0480881	0.95305	2.33524	-0.0205923	0.983571
Recurrence_StageUNKNOWN	-0.571942	0.564428	1.2047	-0.474758	0.634959
Grade_DescriptionGrade II	16.5719	1.57421e+07	1.12579	14.7202	4.78171e-49
Grade_DescriptionNot determined	-3	0.0497871	655423	-4.57719e-06	0.999996
Histology_DescriptionInfiltrating duct carcinoma, NOS	9.45973	12832.4	3.58374	2.63963	0.00829975
Histology_DescriptionLobular carcinoma, NOS	15.7028	6.60137e+06	5.75965	2.72635	0.00640399
PrimarySite_DescriptionBreast, lower-inner quadrant	-8.25868	0.000259	138557	-5.96049e-05	0.999952
PrimarySite_DescriptionBreast, lower-outer quadrant	6.11112	450.844	4.34282	1.40718	0.159375
PrimarySite_DescriptionBreast, NOS	8.25621	3851.46	4.45518	1.85317	0.0638581
PrimarySite_DescriptionBreast, overlapping lesion	3.20842	24.7401	2.76153	1.16183	0.245306
PrimarySite_DescriptionBreast, upper-inner quadrant	9.57845	14450	4.87437	1.96507	0.0494067
PrimarySite_DescriptionBreast, upper-outer quadrant	5.94281	381.004	3.62868	1.63773	0.101477
PrimarySite_DescriptionNipple	-20.694	1.02972e-09	13454.2	-0.0015381	0.998773

## Sheet: BRTP.DF
	coef	exp(coef)	se(coef)	z	Pr(>|z|)
TumorSize.StageT2	0.755132	2.12789	0.656655	1.14997	0.250157
TumorSize.StageT3	-8.26622	0.000257055	0.817919	-10.1064	5.17505e-24
AJCCStageGroupPath2	1.7583	5.80255	0.629753	2.79204	0.00523763
AJCCStageGroupPath3-4	5.23889	188.461	0.732736	7.14977	8.69263e-13
DxAge.Stage> 40	-9.9485	4.77991e-05	0.661435	-15.0408	3.96765e-51
Recurrence_StageLOCAL RECURRENCE	-11.4073	1.11143e-05	1.13727	-10.0304	1.12086e-23
Recurrence_StageDISEASE FREE POST TREATMENT	-42.8414	2.47867e-19	6486.38	-0.00660482	0.99473
Recurrence_StageADJACENT/REGIONAL RECURRENCE	-3.04508	0.0475926	0.823699	-3.69683	0.000218306
Recurrence_StageNEVER DISEASE FREE	23.9935	2.63186e+10	260059	9.22621e-05	0.999926
Grade_DescriptionGrade II	-2.65291	0.0704458	0.888414	-2.98612	0.0028254
Grade_DescriptionGrade III	2.68796	14.7016	0.888414	3.02557	0.00248164
Grade_DescriptionNot determined	-1	0.367879	133311	-7.50123e-06	0.999994
Histology_DescriptionInfiltrating duct carcinoma, NOS	8.00792	3004.67	51999.1	0.000154001	0.999877
Histology_DescriptionInfiltrating duct mixed w/ other types of carcinoma	3.69063	40.0701	64366.2	5.7338e-05	0.999954
Histology_DescriptionLobular carcinoma, NOS	0	1	88228.2	0	1
PrimarySite_DescriptionBreast, lower-inner quadrant	-25.7977	6.25491e-12	39141.6	-0.000659085	0.999474
PrimarySite_DescriptionBreast, lower-outer quadrant	-12.8523	2.61998e-06	0.791868	-16.2304	3.07412e-59
PrimarySite_DescriptionBreast, NOS	-15.4956	1.86364e-07	1.10692	-13.9988	1.58617e-44
PrimarySite_DescriptionBreast, overlapping lesion	-12.531	3.61274e-06	0.730885	-17.145	6.84563e-66
PrimarySite_DescriptionBreast, upper-inner quadrant	-9.46516	7.75059e-05	0.629428	-15.0377	4.15744e-51
PrimarySite_DescriptionBreast, upper-outer quadrant	-9.21561	9.94744e-05	0.559627	-16.4674	6.28921e-61
PrimarySite_DescriptionBreast, central portion	0	1	1.11253	0	1

## Sheet: BRTN.survival
	coef	exp(coef)	se(coef)	z	Pr(>|z|)
TumorSize.StageT2	34.1179	656486861339529	0.394908	86.3946	0
TumorSize.StageT3	35.6784	3125712505776090	0.552609	64.5637	0
AJCCStageGroupPath2	-33.1169	4.14489e-15	0.398043	-83.1993	0
AJCCStageGroupPath3-4	-35.2833	4.74954e-16	0.45169	-78.1141	0
DxAge.Stage> 40	0.365942	1.44187	0.764073	0.478935	0.631985
Recurrence_StageLOCAL RECURRENCE	6.28597	536.984	1.06487	5.90304	3.56873e-09
Recurrence_StageDISEASE FREE POST TREATMENT	-6.22837	0.00197267	0.443908	-14.0308	1.01068e-44
Recurrence_StageADJACENT/REGIONAL RECURRENCE	-0.828041	0.436904	0.653532	-1.26702	0.205147
Recurrence_StageNEVER DISEASE FREE	0.435039	1.54502	0.862475	0.504408	0.613975
Recurrence_StageUNKNOWN	-3.94198	0.0194098	0.865719	-4.55341	5.27821e-06
Grade_DescriptionGrade II	-3.58923	0.0276195	0.747137	-4.80398	1.55541e-06
Grade_DescriptionGrade III	-1.75673	0.172608	0.525337	-3.34401	0.000825761
Grade_DescriptionNot determined	37.5416	2.01432e+16	1.04314	35.9891	1.23938e-283
Histology_DescriptionInfiltrating duct carcinoma, NOS	-0.489961	0.61265	0.629684	-0.778107	0.436506
Histology_DescriptionInfiltrating duct mixed w/ other types of carcinoma	-17.0008	4.13647e-08	46042.1	-0.000369245	0.999705
Histology_DescriptionLobular carcinoma, NOS	-20.374	1.41799e-09	1.04314	-19.5314	5.93365e-85
Histology_DescriptionMedullary carcinoma, NOS	-17.774	1.90915e-08	1.06487	-16.6913	1.51748e-62
PrimarySite_DescriptionBreast, lower-inner quadrant	-22.4878	1.71264e-10	1.04314	-21.5578	4.47178e-103
PrimarySite_DescriptionBreast, lower-outer quadrant	-3.90914	0.0200578	1.04575	-3.73811	0.00018541
PrimarySite_DescriptionBreast, NOS	-4.23206	0.0145225	0.789329	-5.36159	8.24948e-08
PrimarySite_DescriptionBreast, overlapping lesion	-5.11812	0.00598725	0.476486	-10.7414	6.50527e-27
PrimarySite_DescriptionBreast, upper-inner quadrant	-8.3561	0.000234958	0.522655	-15.9878	1.55396e-57
PrimarySite_DescriptionBreast, upper-outer quadrant	-8.00082	0.000335187	0.419277	-19.0824	3.53554e-81
PrimarySite_DescriptionNipple	-2.47861	0.0838601	0.92593	-2.67688	0.00743109

## Sheet: BRTN.DF
	coef	exp(coef)	se(coef)	z	Pr(>|z|)
TumorSize.StageT2	-13.9435	8.79843e-07	0.570739	-24.4307	8.08127e-132
TumorSize.StageT3	-14.2474	6.49277e-07	0.838433	-16.9929	9.26975e-65
AJCCStageGroupPath2	-14.9393	3.25031e-07	0.640592	-23.3212	2.70463e-120
AJCCStageGroupPath3-4	12.9978	441425	0.529584	24.5433	5.09335e-133
DxAge.Stage> 40	30.8426	24817602239874	1.41421	21.809	1.90624e-105
Recurrence_StageLOCAL RECURRENCE	-15.7333	1.46937e-07	1.09697	-14.3424	1.18826e-46
Recurrence_StageDISEASE FREE POST TREATMENT	-68.4328	1.90547e-30	2346.45	-0.0291644	0.976734
Recurrence_StageADJACENT/REGIONAL RECURRENCE	29.9965	1.06489e+13	0.793037	37.8248	0
Recurrence_StageNEVER DISEASE FREE	74.0751	1.48049e+32	356077	0.000208031	0.999834
Grade_DescriptionGrade II	-13.4	1.51508e-06	1.09521	-12.2352	2.01723e-34
Grade_DescriptionGrade III	-11.2116	1.35162e-05	1.09521	-10.237	1.35402e-24
Grade_DescriptionNot determined	17.7697	5.21516e+07	176305	0.00010079	0.99992
Histology_DescriptionInfiltrating duct carcinoma, NOS	-41.9199	6.22871e-19	1.09697	-38.2142	1.63798e-319
Histology_DescriptionInfiltrating duct mixed w/ other types of carcinoma	-30.7083	4.60841e-14	244476	-0.000125609	0.9999
Histology_DescriptionLobular carcinoma, NOS	-44.0964	7.06571e-20	142999	-0.000308369	0.999754
Histology_DescriptionMedullary carcinoma, NOS	-0.489319	0.613044	1.09697	-0.446062	0.655552
PrimarySite_DescriptionBreast, lower-inner quadrant	25.629	1.35055e+11	100469	0.000255093	0.999796
PrimarySite_DescriptionBreast, lower-outer quadrant	11.0876	65354.2	1383.11	0.00801641	0.993604
PrimarySite_DescriptionBreast, NOS	-28.8488	2.95872e-13	1.26848	-22.7428	1.68935e-114
PrimarySite_DescriptionBreast, overlapping lesion	0.604902	1.83107	0.747423	0.809316	0.418334
PrimarySite_DescriptionBreast, upper-inner quadrant	-3.63672	0.0263386	0.818349	-4.44397	8.83122e-06
PrimarySite_DescriptionBreast, upper-outer quadrant	-2.30057	0.100202	0.541412	-4.2492	2.14539e-05
PrimarySite_DescriptionNipple	18.17	7.78308e+07	1709.7	0.0106276	0.991521
